# Supplementary material for: PLEKHA8P1 Promotes Tumor Progression and Indicates Poor Prognosis of Liver Cancer
Source: Int J Mol Sci. 2021 Jul 16;22(14):7614. doi: 10.3390/ijms22147614 (PMC8304620; doi:10.3390/ijms22147614)
Supplement: Supplementary file 1 [file ijms-22-07614-s001.zip]

Archive with 6 entries (6 files):
- PLEKHA8P1_ST S2.xlsx
- __MACOSX/._PLEKHA8P1_ST S2.xlsx
- PLEKHA8P1_ST S3.xlsx
- __MACOSX/._PLEKHA8P1_ST S3.xlsx
- PLEKHA8P1_ST S1.xlsx
- __MACOSX/._PLEKHA8P1_ST S1.xlsx
