# Supplementary material for: PLEKHA8P1 Promotes Tumor Progression and Indicates Poor Prognosis of Liver Cancer
Source: Int J Mol Sci. 2021 Jul 16;22(14):7614. doi: 10.3390/ijms22147614 (PMC8304620; doi:10.3390/ijms22147614)
Supplement: Supplementary file 1 [file ijms-22-07614-s001.zip › PLEKHA8P1_ST S2.xlsx]

## Sheet: 20210525_deseq2_negative_binomi
ensembl_id	baseMean	log2FoldChange	lfcSE	stat	pvalue	padj
ENSG00000237265.4	18.7338	24.3216	0.856141	28.4084	1.59364e-177	7.75384e-173
ENSG00000187730.7	165.938	4.53122	0.196553	23.0534	1.36035e-117	3.30939e-113
ENSG00000130300.7	4426.49	2.90044	0.139642	20.7705	8.00372e-96	1.29807e-91
ENSG00000100526.18	369.973	3.8994	0.191232	20.391	2.01181e-92	2.44712e-88
ENSG00000158402.17	196.281	4.32067	0.21364	20.2241	6.00762e-91	5.84601e-87
ENSG00000077152.8	370.826	3.17815	0.158122	20.0993	7.47915e-90	6.06497e-86
ENSG00000143228.11	271.227	4.16882	0.208709	19.9743	9.21018e-89	5.60152e-85
ENSG00000154839.8	221.503	4.44678	0.222553	19.9807	8.1037e-89	5.60152e-85
ENSG00000117724.11	992.605	3.86608	0.193817	19.947	1.59054e-88	8.59862e-85
ENSG00000135451.11	385.232	4.19903	0.21144	19.8592	9.17686e-88	4.465e-84
ENSG00000043355.9	235.845	6.65166	0.335483	19.8271	1.73619e-87	7.67948e-84
ENSG00000160323.17	503.929	-2.83564	0.145369	-19.5066	9.65728e-85	3.91562e-81
ENSG00000237649.6	636.383	3.73131	0.191349	19.5	1.09708e-84	4.10605e-81
ENSG00000089685.13	1030.47	4.06895	0.20974	19.3999	7.72513e-84	2.42581e-80
ENSG00000090889.11	465.849	3.90673	0.201396	19.3983	7.97716e-84	2.42581e-80
ENSG00000113296.13	727.076	5.51551	0.28423	19.4051	6.98966e-84	2.42581e-80
ENSG00000123485.10	336.571	3.87157	0.199938	19.3638	1.55856e-83	4.4607e-80
ENSG00000117650.11	337.152	3.91798	0.203297	19.2722	9.19815e-83	2.48631e-79
ENSG00000146670.8	529.323	3.40838	0.177283	19.2257	2.25757e-82	5.78115e-79
ENSG00000157456.6	423.67	3.69724	0.193522	19.105	2.29334e-81	5.57913e-78
ENSG00000165304.6	289.159	3.75439	0.196858	19.0716	4.34992e-81	1.00783e-77
ENSG00000147257.12	29348.8	5.90428	0.309846	19.0555	5.91496e-81	1.30815e-77
ENSG00000117399.12	800.377	4.25231	0.223255	19.0469	6.97761e-81	1.47607e-77
ENSG00000137135.16	217.074	2.93439	0.15447	18.9965	1.82387e-80	3.69751e-77
ENSG00000204291.9	1033.64	3.7747	0.199036	18.9649	3.32561e-80	6.4723e-77
ENSG00000225697.9	1016.55	2.63614	0.139238	18.9326	6.14343e-80	1.14965e-76
ENSG00000109805.8	406.306	3.76757	0.199108	18.9222	7.48463e-80	1.34876e-76
ENSG00000161888.10	489.711	3.4531	0.182652	18.9053	1.03177e-79	1.79288e-76
ENSG00000213347.9	433.27	2.6921	0.14243	18.9012	1.11453e-79	1.86991e-76
ENSG00000142945.11	421.76	3.91031	0.207017	18.8888	1.40957e-79	2.2861e-76
ENSG00000066279.15	822.278	3.68511	0.195197	18.8789	1.69954e-79	2.66746e-76
ENSG00000131747.13	1811.7	3.87094	0.206263	18.767	1.40612e-78	2.13797e-75
ENSG00000198901.12	767.218	3.19175	0.170364	18.7349	2.5705e-78	3.78993e-75
ENSG00000186185.12	262.457	4.00159	0.214914	18.6195	2.23383e-77	3.19667e-74
ENSG00000175063.15	650.801	4.09151	0.220162	18.5841	4.3251e-77	6.01251e-74
ENSG00000221818.7	48.5422	5.15369	0.277758	18.5546	7.48887e-77	1.01214e-73
ENSG00000134057.13	915.802	3.25579	0.175906	18.5087	1.75708e-76	2.31056e-73
ENSG00000164611.11	725.539	3.71506	0.200858	18.496	2.22497e-76	2.84884e-73
ENSG00000112984.10	429.934	3.68792	0.200092	18.4311	7.38973e-76	9.21917e-73
ENSG00000174371.15	198.539	3.58229	0.194813	18.3884	1.62774e-75	1.97994e-72
ENSG00000101057.14	961.082	4.53932	0.247458	18.3438	3.70064e-75	4.39158e-72
ENSG00000080986.11	327.691	3.28994	0.179408	18.3377	4.13654e-75	4.75572e-72
ENSG00000115163.13	133.253	4.10079	0.223636	18.3369	4.20298e-75	4.75572e-72
ENSG00000170312.14	628.651	3.4585	0.189089	18.2903	9.88376e-75	1.09294e-71
ENSG00000169679.13	333.296	3.46941	0.189917	18.268	1.48793e-74	1.60878e-71
ENSG00000126787.11	252.422	3.68122	0.201606	18.2594	1.74076e-74	1.84123e-71
ENSG00000111206.11	710.726	3.58129	0.199034	17.9934	2.19578e-72	2.2731e-69
ENSG00000156509.12	58.5101	4.02986	0.224331	17.9639	3.73511e-72	3.78608e-69
ENSG00000147113.15	427.234	2.18467	0.122243	17.8715	1.9661e-71	1.95226e-68
ENSG00000138315.11	1048.25	-3.30035	0.184762	-17.8627	2.30232e-71	2.24039e-68
ENSG00000164283.11	452.964	4.16626	0.234465	17.7692	1.22342e-70	1.16717e-67
ENSG00000106031.7	274.935	6.96303	0.392069	17.7597	1.45009e-70	1.35681e-67
ENSG00000111665.10	320.83	3.27612	0.184493	17.7574	1.51082e-70	1.38696e-67
ENSG00000165480.14	179.247	3.51568	0.19837	17.7229	2.79239e-70	2.516e-67
ENSG00000101412.12	887.699	3.64238	0.205775	17.7007	4.13819e-70	3.6608e-67
ENSG00000166851.13	481.142	3.52205	0.199626	17.6432	1.14768e-69	9.97152e-67
ENSG00000147889.15	692.01	4.04777	0.229689	17.6229	1.64429e-69	1.40356e-66
ENSG00000112742.8	218.134	3.75855	0.213513	17.6034	2.31963e-69	1.94589e-66
ENSG00000134690.9	354.65	3.13973	0.178979	17.5424	6.7949e-69	5.60349e-66
ENSG00000011426.9	493.565	3.59978	0.205985	17.4759	2.18572e-68	1.77244e-65
ENSG00000072571.18	369.542	3.20574	0.183696	17.4513	3.3638e-68	2.68304e-65
ENSG00000171388.11	356.114	3.87993	0.222591	17.4307	4.82323e-68	3.78507e-65
ENSG00000164362.17	228.319	8.55853	0.491965	17.3966	8.74829e-68	6.75632e-65
ENSG00000127564.15	258.995	3.15718	0.182023	17.345	2.15346e-67	1.63714e-64
ENSG00000224189.5	266.966	6.24297	0.360686	17.3086	4.05207e-67	3.03313e-64
ENSG00000131097.5	48.2615	3.09913	0.179697	17.2464	1.19082e-66	8.7787e-64
ENSG00000274736.3	23.6676	-3.03553	0.176107	-17.2368	1.40578e-66	1.02087e-63
ENSG00000178999.11	359.494	3.55184	0.207791	17.0934	1.66307e-65	1.18995e-62
ENSG00000071539.12	233.063	3.4161	0.200722	17.019	5.93703e-65	4.12666e-62
ENSG00000167513.7	540.764	3.39266	0.199344	17.0191	5.92351e-65	4.12666e-62
ENSG00000183856.9	737.506	3.38791	0.199185	17.0089	7.05958e-65	4.8378e-62
ENSG00000148773.11	1320.95	3.32307	0.195749	16.9761	1.23358e-64	8.33611e-62
ENSG00000106462.9	513.243	2.40273	0.141564	16.9727	1.30701e-64	8.71132e-62
ENSG00000075218.17	218.373	3.51636	0.207228	16.9686	1.40255e-64	9.07139e-62
ENSG00000143476.16	467.706	3.23104	0.190402	16.9696	1.3798e-64	9.07139e-62
ENSG00000159217.8	637.966	6.98699	0.411775	16.968	1.41697e-64	9.07139e-62
ENSG00000156970.11	259.997	3.48239	0.205261	16.9657	1.47392e-64	9.31348e-62
ENSG00000161800.11	630.883	2.39284	0.14136	16.9273	2.82996e-64	1.76528e-61
ENSG00000171658.7	242.659	5.99273	0.354185	16.9198	3.21657e-64	1.98104e-61
ENSG00000158882.11	1478.32	1.7341	0.102529	16.9133	3.59245e-64	2.18488e-61
ENSG00000136011.13	244.062	-4.91782	0.290818	-16.9103	3.77905e-64	2.26999e-61
ENSG00000171848.12	1210.05	3.04928	0.180418	16.9012	4.41212e-64	2.61795e-61
ENSG00000094804.8	559.294	3.20846	0.1901	16.8778	6.5592e-64	3.79926e-61
ENSG00000154920.13	99.9296	3.22409	0.191021	16.8782	6.51446e-64	3.79926e-61
ENSG00000230733.2	408.456	2.58333	0.153127	16.8705	7.41527e-64	4.24459e-61
ENSG00000152253.7	134.336	3.11086	0.184459	16.8648	8.17135e-64	4.62299e-61
ENSG00000024526.15	214.724	3.73249	0.221859	16.8237	1.63523e-63	9.07563e-61
ENSG00000145920.13	2435.42	9.03791	0.537219	16.8235	1.64147e-63	9.07563e-61
ENSG00000008300.13	291.658	3.46007	0.206329	16.7697	4.06565e-63	2.19794e-60
ENSG00000100162.13	294.786	3.51753	0.20975	16.7701	4.03744e-63	2.19794e-60
ENSG00000140534.12	109.241	3.62499	0.21705	16.7012	1.2854e-62	6.87265e-60
ENSG00000087586.16	805.489	2.67085	0.160102	16.6822	1.76507e-62	9.33471e-60
ENSG00000169032.8	1989.7	-1.28482	0.0770219	-16.6813	1.79383e-62	9.38481e-60
ENSG00000138778.10	220.966	3.12525	0.187717	16.6488	3.08877e-62	1.59877e-59
ENSG00000183763.7	162.598	2.79963	0.168712	16.5942	7.68146e-62	3.93412e-59
ENSG00000120334.14	185.633	2.35015	0.141982	16.5524	1.53736e-61	7.79171e-59
ENSG00000174059.15	1867.04	2.06999	0.125329	16.5164	2.79779e-61	1.40337e-58
ENSG00000160767.19	1289.19	1.64881	0.0998358	16.5152	2.85352e-61	1.41671e-58
ENSG00000253898.1	384.588	11.3507	0.687854	16.5017	3.56907e-61	1.75407e-58
ENSG00000109674.3	79.3345	4.13315	0.250631	16.491	4.26112e-61	2.07325e-58
ENSG00000125780.11	881.088	5.33972	0.324594	16.4505	8.31953e-61	4.00779e-58
ENSG00000140945.14	397.854	2.30187	0.140297	16.4071	1.70084e-60	8.11316e-58
ENSG00000144655.13	1943.56	-2.25503	0.138281	-16.3077	8.70428e-60	4.11172e-57
ENSG00000168078.8	249.642	3.36208	0.20634	16.2939	1.09125e-59	5.10525e-57
ENSG00000137807.12	271.459	3.2672	0.202154	16.1619	9.36417e-59	4.33918e-56
ENSG00000162745.9	377.577	2.95159	0.182883	16.1392	1.35187e-58	6.20521e-56
ENSG00000162769.11	642.118	2.20367	0.136686	16.1221	1.78516e-58	8.11747e-56
ENSG00000093009.8	255.866	3.04951	0.18929	16.1103	2.16015e-58	9.68937e-56
ENSG00000169607.11	202.332	3.1613	0.196233	16.11	2.17067e-58	9.68937e-56
ENSG00000145386.8	556.588	3.47175	0.215678	16.0969	2.6819e-58	1.18625e-55
ENSG00000182379.9	267.988	5.69096	0.354225	16.0659	4.42144e-58	1.93806e-55
ENSG00000118193.10	190.654	3.08921	0.192327	16.0623	4.69103e-58	2.03787e-55
ENSG00000206557.5	352.69	8.62239	0.536841	16.0613	4.76112e-58	2.05002e-55
ENSG00000121152.8	243.257	2.94999	0.183788	16.0511	5.61867e-58	2.3895e-55
ENSG00000143369.13	705.7	-3.09249	0.19267	-16.0507	5.64777e-58	2.3895e-55
ENSG00000126759.11	406.636	-3.42299	0.213701	-16.0177	9.6162e-58	4.03341e-55
ENSG00000129173.11	140.324	3.61093	0.225718	15.9975	1.33024e-57	5.53185e-55
ENSG00000125459.13	569.177	1.7007	0.106365	15.9893	1.51726e-57	6.25611e-55
ENSG00000110492.14	7243.13	3.78928	0.238226	15.9062	5.73884e-57	2.34642e-54
ENSG00000121211.6	110.181	2.90027	0.182374	15.9028	6.05844e-57	2.45645e-54
ENSG00000130812.9	271.064	-2.99816	0.188723	-15.8865	7.85389e-57	3.15811e-54
ENSG00000102384.12	88.7468	3.07651	0.194338	15.8307	1.91106e-56	7.62154e-54
ENSG00000121621.6	111.099	3.32368	0.210405	15.7966	3.28555e-56	1.29966e-53
ENSG00000137310.10	765.185	2.74873	0.174096	15.7886	3.72967e-56	1.46345e-53
ENSG00000185480.10	140.057	2.6887	0.170462	15.7731	4.76814e-56	1.85595e-53
ENSG00000136631.11	1261.52	1.10674	0.0702893	15.7456	7.36762e-56	2.84501e-53
ENSG00000129810.13	125.532	3.02	0.192944	15.6522	3.2083e-55	1.22913e-52
ENSG00000105011.7	395.28	2.95259	0.188718	15.6455	3.56559e-55	1.35534e-52
ENSG00000172244.7	67.5242	2.37616	0.152108	15.6216	5.19227e-55	1.95837e-52
ENSG00000130829.16	1155.68	5.05572	0.324645	15.573	1.10996e-54	4.15422e-52
ENSG00000198681.6	369.374	9.20928	0.592008	15.556	1.44881e-54	5.38105e-52
ENSG00000163808.15	153.386	3.33582	0.214575	15.5462	1.68773e-54	6.22095e-52
ENSG00000171241.7	166.618	3.29445	0.21238	15.512	2.87593e-54	1.05209e-51
ENSG00000141577.12	626.459	1.77512	0.114788	15.4643	6.03922e-54	2.19282e-51
ENSG00000186871.6	64.616	3.1694	0.205813	15.3994	1.65103e-53	5.95042e-51
ENSG00000139734.16	148.239	3.35407	0.218143	15.3755	2.38936e-53	8.54811e-51
ENSG00000154096.12	2158.55	2.51666	0.16385	15.3595	3.05771e-53	1.08593e-50
ENSG00000123352.16	723.646	1.55735	0.101525	15.3395	4.165e-53	1.46846e-50
ENSG00000159200.16	3337.71	-2.40945	0.157188	-15.3284	4.93967e-53	1.72906e-50
ENSG00000096088.15	1309.82	9.25436	0.605559	15.2824	1.00249e-52	3.484e-50
ENSG00000260942.1	50.7965	2.34718	0.154192	15.2224	2.50973e-52	8.66034e-50
ENSG00000115963.12	2340.7	-2.51863	0.165786	-15.1921	3.99008e-52	1.36717e-49
ENSG00000164619.7	95.9255	-4.57232	0.301033	-15.1888	4.19629e-52	1.42777e-49
ENSG00000086991.11	59.8695	2.81631	0.185634	15.1714	5.47369e-52	1.84946e-49
ENSG00000188735.11	429.462	1.25314	0.0826123	15.1689	5.68432e-52	1.90738e-49
ENSG00000085840.11	166.364	2.89205	0.190949	15.1457	8.09136e-52	2.69647e-49
ENSG00000243766.6	63.4608	7.29792	0.482804	15.1157	1.27576e-51	4.2226e-49
ENSG00000099953.8	777.793	3.76939	0.249929	15.0818	2.13286e-51	7.01178e-49
ENSG00000040275.15	282.807	1.7863	0.11908	15.0008	7.24975e-51	2.36736e-48
ENSG00000196421.6	266.065	5.09699	0.339932	14.9941	8.01942e-51	2.60123e-48
ENSG00000198758.9	774.174	4.9061	0.32724	14.9924	8.23738e-51	2.65424e-48
ENSG00000162062.13	210.073	2.75049	0.183648	14.977	1.03875e-50	3.32502e-48
ENSG00000135454.12	335.764	4.22588	0.282223	14.9735	1.09331e-50	3.47681e-48
ENSG00000161381.12	300.866	2.81404	0.187989	14.9692	1.16721e-50	3.68771e-48
ENSG00000196584.2	102.903	2.86752	0.191593	14.9667	1.2114e-50	3.80261e-48
ENSG00000059588.8	1326.05	1.77621	0.118902	14.9384	1.85242e-50	5.77754e-48
ENSG00000160957.11	931.766	2.67801	0.179331	14.9333	1.99995e-50	6.19793e-48
ENSG00000198826.9	345.302	2.51739	0.168706	14.9217	2.38085e-50	7.33167e-48
ENSG00000228651.1	148.541	6.0761	0.407214	14.9212	2.40041e-50	7.34539e-48
ENSG00000112312.8	1697.55	2.18238	0.146525	14.8942	3.5927e-50	1.09252e-47
ENSG00000132692.17	142.503	4.61881	0.310572	14.8719	5.0152e-50	1.51562e-47
ENSG00000276043.3	259.419	3.20079	0.215253	14.8699	5.16755e-50	1.55202e-47
ENSG00000146410.10	67.041	3.00488	0.202161	14.8638	5.6638e-50	1.69063e-47
ENSG00000122952.15	719.503	2.4381	0.164248	14.8441	7.59878e-50	2.25438e-47
ENSG00000225383.5	12.5947	5.41982	0.365571	14.8256	1.0008e-49	2.95113e-47
ENSG00000182566.11	516.242	-5.57804	0.376611	-14.8112	1.24076e-49	3.6367e-47
ENSG00000007968.6	115.702	2.96478	0.200279	14.8033	1.39497e-49	4.04e-47
ENSG00000160959.6	1242.56	1.49762	0.101168	14.8033	1.39441e-49	4.04e-47
ENSG00000115507.8	55.9853	4.4548	0.301352	14.7827	1.89366e-49	5.45183e-47
ENSG00000085999.10	103.308	3.33889	0.226027	14.7721	2.21816e-49	6.34851e-47
ENSG00000136982.5	167.316	2.06018	0.139497	14.7686	2.334e-49	6.64098e-47
ENSG00000140525.16	536.538	2.24769	0.152546	14.7345	3.86954e-49	1.09461e-46
ENSG00000051341.12	119.701	2.96306	0.201113	14.7333	3.94017e-49	1.10814e-46
ENSG00000139800.8	87.5885	6.68172	0.45382	14.7233	4.56975e-49	1.27782e-46
ENSG00000101003.9	372.692	2.7113	0.184277	14.7132	5.30637e-49	1.47532e-46
ENSG00000167291.14	1960.32	1.68064	0.114423	14.6879	7.7018e-49	2.12916e-46
ENSG00000175329.11	313.887	7.14405	0.486629	14.6807	8.57116e-49	2.3561e-46
ENSG00000203760.7	262.657	2.57068	0.175124	14.6791	8.76906e-49	2.39696e-46
ENSG00000091651.7	136.662	2.82348	0.192455	14.6709	9.90643e-49	2.69272e-46
ENSG00000162063.11	363.805	2.15724	0.147103	14.6649	1.08224e-48	2.92534e-46
ENSG00000231196.3	82.2109	8.14382	0.555823	14.6518	1.31126e-48	3.52483e-46
ENSG00000184661.12	102.605	3.16439	0.216606	14.609	2.4622e-48	6.58233e-46
ENSG00000123473.14	189.514	2.35331	0.161145	14.6037	2.6605e-48	7.0736e-46
ENSG00000075702.15	295.534	2.55578	0.175142	14.5926	3.12851e-48	8.27269e-46
ENSG00000143643.11	676.069	1.40918	0.0965886	14.5895	3.27742e-48	8.61961e-46
ENSG00000128266.8	516.217	3.63229	0.249007	14.5871	3.39409e-48	8.87846e-46
ENSG00000234616.7	379.827	1.742	0.119436	14.5852	3.48877e-48	9.07734e-46
ENSG00000100302.6	62.0295	2.63422	0.181294	14.5301	7.80695e-48	2.02046e-45
ENSG00000165891.14	81.1806	3.46046	0.238776	14.4925	1.35124e-47	3.47855e-45
ENSG00000160298.16	168.62	2.2507	0.155384	14.4848	1.51165e-47	3.87101e-45
ENSG00000160949.15	689.178	1.92653	0.133021	14.4828	1.55532e-47	3.962e-45
ENSG00000163535.16	182.491	2.35921	0.163189	14.4569	2.26903e-47	5.74999e-45
ENSG00000160801.12	285.143	-3.2941	0.228254	-14.4317	3.26851e-47	8.23986e-45
ENSG00000181638.16	455.397	1.91012	0.132694	14.3949	5.57096e-47	1.39719e-44
ENSG00000128016.5	7431.99	-2.16258	0.15024	-14.3942	5.62854e-47	1.39723e-44
ENSG00000240498.5	34.1402	3.60294	0.250305	14.3942	5.62764e-47	1.39723e-44
ENSG00000172016.14	6645.03	10.1066	0.702508	14.3865	6.28866e-47	1.55317e-44
ENSG00000268403.2	45.2997	2.38627	0.166025	14.373	7.64667e-47	1.87903e-44
ENSG00000143179.11	1368.97	1.64642	0.11472	14.3517	1.03936e-46	2.5412e-44
ENSG00000138180.14	169.892	3.03433	0.211657	14.336	1.30281e-46	3.1694e-44
ENSG00000171163.14	915.13	1.68174	0.117426	14.3217	1.60215e-46	3.87823e-44
ENSG00000133454.14	157.471	7.19916	0.502779	14.3188	1.67096e-46	4.02478e-44
ENSG00000270933.1	63.5981	2.84164	0.198589	14.3092	1.91731e-46	4.59541e-44
ENSG00000272620.1	301.916	7.08305	0.496367	14.2698	3.37659e-46	8.05333e-44
ENSG00000126778.8	49.6333	4.94526	0.346582	14.2687	3.43079e-46	8.14268e-44
ENSG00000154642.9	345.797	-1.72127	0.120644	-14.2674	3.49541e-46	8.25578e-44
ENSG00000163348.3	2303.33	1.20936	0.0847939	14.2623	3.75715e-46	8.83111e-44
ENSG00000101447.12	519.329	2.37186	0.1666	14.2368	5.41245e-46	1.26607e-43
ENSG00000065328.15	160.977	3.01158	0.21181	14.2183	7.05358e-46	1.64207e-43
ENSG00000186827.9	156.332	2.31033	0.163076	14.1672	1.46225e-45	3.38788e-43
ENSG00000204832.8	171.731	5.72729	0.40434	14.1645	1.5187e-45	3.50201e-43
ENSG00000188095.4	56.7745	3.36686	0.237759	14.1608	1.60213e-45	3.67696e-43
ENSG00000128709.11	84.4736	4.60393	0.325243	14.1554	1.7307e-45	3.95339e-43
ENSG00000117632.19	3306.8	2.08877	0.147621	14.1495	1.88125e-45	4.2772e-43
ENSG00000185585.18	458.27	2.38081	0.168437	14.1348	2.31944e-45	5.24896e-43
ENSG00000145708.9	626.298	-4.53304	0.320713	-14.1343	2.33597e-45	5.26188e-43
ENSG00000131055.4	93.5027	2.8484	0.201701	14.1219	2.78524e-45	6.24498e-43
ENSG00000137804.11	952.164	2.24665	0.159127	14.1186	2.91626e-45	6.50875e-43
ENSG00000114812.11	319.831	-3.51813	0.249257	-14.1144	3.09452e-45	6.87506e-43
ENSG00000166803.9	389.666	2.4486	0.174041	14.0691	5.88544e-45	1.30162e-42
ENSG00000121207.10	141.814	-2.94183	0.20999	-14.0094	1.36622e-44	2.99429e-42
ENSG00000185633.9	1196.19	2.84825	0.203307	14.0096	1.36149e-44	2.99429e-42
ENSG00000105173.12	251.113	3.58053	0.255601	14.0083	1.38723e-44	3.02672e-42
ENSG00000108773.9	2388.29	1.48833	0.106333	13.9969	1.62904e-44	3.53844e-42
ENSG00000173334.3	5798.51	-2.00548	0.143301	-13.9948	1.67603e-44	3.62432e-42
ENSG00000123080.9	768.721	2.26682	0.162108	13.9834	1.96918e-44	4.23941e-42
ENSG00000260518.1	160.765	6.05479	0.433451	13.9688	2.41627e-44	5.17901e-42
ENSG00000185652.10	59.7744	-3.52085	0.252372	-13.951	3.10183e-44	6.61927e-42
ENSG00000123219.11	112.357	2.6022	0.186631	13.943	3.46896e-44	7.37041e-42
ENSG00000261716.1	247.843	2.09585	0.150502	13.9257	4.42023e-44	9.35071e-42
ENSG00000253293.4	109.084	5.58908	0.402112	13.8993	6.3951e-44	1.34699e-41
ENSG00000140451.11	119.949	2.72412	0.196139	13.8888	7.4101e-44	1.55404e-41
ENSG00000139645.9	1372.26	1.39772	0.100669	13.8843	7.88947e-44	1.64748e-41
ENSG00000186868.14	331.108	2.96968	0.213897	13.8837	7.95416e-44	1.65389e-41
ENSG00000126215.12	327.351	1.62619	0.117198	13.8755	8.91191e-44	1.84514e-41
ENSG00000078900.13	137.743	3.38614	0.244067	13.8738	9.12561e-44	1.88138e-41
ENSG00000260428.2	45.9234	3.32248	0.239516	13.8716	9.41005e-44	1.93184e-41
ENSG00000104889.4	879.618	1.86642	0.134595	13.8669	1.0047e-43	2.05393e-41
ENSG00000106993.10	1470.09	-1.55757	0.112325	-13.8666	1.00924e-43	2.05459e-41
ENSG00000163918.9	670.549	1.72497	0.12461	13.843	1.40264e-43	2.84356e-41
ENSG00000164932.11	333.703	3.98881	0.288187	13.8411	1.44029e-43	2.90776e-41
ENSG00000019169.10	769.171	-4.9653	0.359087	-13.8276	1.73835e-43	3.49502e-41
ENSG00000263412.1	26.1893	2.79823	0.202401	13.8252	1.79579e-43	3.59564e-41
ENSG00000114346.12	547.987	2.39274	0.173209	13.8142	2.0924e-43	4.17236e-41
ENSG00000278023.3	37.4055	3.44581	0.249463	13.8129	2.1313e-43	4.23259e-41
ENSG00000073111.12	1408.75	2.37009	0.171784	13.7969	2.65992e-43	5.2609e-41
ENSG00000180785.8	24.1637	3.04704	0.221009	13.7869	3.05494e-43	6.01774e-41
ENSG00000103710.9	151.056	2.19925	0.159685	13.7724	3.73448e-43	7.32666e-41
ENSG00000143512.11	134.438	5.8278	0.424051	13.7432	5.5972e-43	1.0937e-40
ENSG00000112186.10	1304.8	2.23615	0.163271	13.6959	1.07394e-42	2.0901e-40
ENSG00000139178.9	7190.21	-1.66506	0.121634	-13.6891	1.17935e-42	2.28611e-40
ENSG00000082684.13	194.302	2.28369	0.166884	13.6843	1.26013e-42	2.433e-40
ENSG00000167900.10	1513.98	2.30806	0.168797	13.6736	1.46025e-42	2.80823e-40
ENSG00000035499.11	231.676	3.18411	0.232977	13.6671	1.59728e-42	3.05968e-40
ENSG00000198952.8	6088.35	1.33555	0.0978419	13.6501	2.01519e-42	3.84506e-40
ENSG00000182963.8	198.131	2.35782	0.172743	13.6493	2.03881e-42	3.87494e-40
ENSG00000151012.12	336.211	4.30029	0.315105	13.6472	2.09908e-42	3.97396e-40
ENSG00000142748.11	1292.56	-4.14901	0.304126	-13.6424	2.2405e-42	4.22525e-40
ENSG00000160339.14	461.564	-4.99363	0.367016	-13.606	3.68855e-42	6.9292e-40
ENSG00000143258.14	679.505	1.14987	0.084773	13.5641	6.53788e-42	1.22346e-39
ENSG00000124574.13	606.976	1.34683	0.0993895	13.551	7.81678e-42	1.45719e-39
ENSG00000184517.10	390.196	-1.74716	0.128976	-13.5464	8.32416e-42	1.54585e-39
ENSG00000107864.13	723.831	-2.28758	0.168969	-13.5385	9.26969e-42	1.71489e-39
ENSG00000164109.12	343.665	2.13754	0.157942	13.5337	9.89353e-42	1.82337e-39
ENSG00000144554.9	319.806	2.18259	0.161376	13.5249	1.11511e-41	2.04738e-39
ENSG00000251350.1	26.397	6.38682	0.472346	13.5215	1.16789e-41	2.13623e-39
ENSG00000153044.8	187.712	1.84336	0.136339	13.5204	1.18562e-41	2.16053e-39
ENSG00000159259.7	271.959	2.57103	0.19018	13.519	1.20885e-41	2.19465e-39
ENSG00000113594.8	868.618	-2.83754	0.210435	-13.4842	1.93785e-41	3.50507e-39
ENSG00000148572.13	1118.7	-1.09584	0.0813167	-13.4762	2.15854e-41	3.88977e-39
ENSG00000168243.9	489.576	5.97525	0.443447	13.4745	2.20842e-41	3.96497e-39
ENSG00000113716.11	1483.25	0.876098	0.0650994	13.4578	2.76864e-41	4.95251e-39
ENSG00000156787.15	260.259	1.37124	0.101962	13.4485	3.13995e-41	5.59613e-39
ENSG00000204371.10	2315.75	1.28371	0.0954575	13.448	3.16485e-41	5.61991e-39
ENSG00000245694.7	143.472	3.32594	0.24735	13.4463	3.23747e-41	5.72797e-39
ENSG00000100473.14	235.267	4.35931	0.324451	13.4359	3.72331e-41	6.56368e-39
ENSG00000013016.13	354.457	-2.1774	0.162299	-13.416	4.87156e-41	8.55689e-39
ENSG00000123454.9	454.394	-3.24457	0.241968	-13.4091	5.34756e-41	9.35919e-39
ENSG00000168496.3	1261.6	1.61434	0.120427	13.4052	5.63924e-41	9.83432e-39
ENSG00000087237.9	459.969	-2.83807	0.211779	-13.4011	5.95695e-41	1.03513e-38
ENSG00000163517.13	1028.37	1.73234	0.129344	13.3933	6.62043e-41	1.14632e-38
ENSG00000188215.8	467.445	-1.19846	0.0894916	-13.3919	6.74351e-41	1.16349e-38
ENSG00000138160.5	352.338	2.17083	0.162299	13.3755	8.40983e-41	1.44587e-38
ENSG00000013810.17	1208.43	2.09513	0.156705	13.3699	9.06203e-41	1.55251e-38
ENSG00000051180.15	140.699	2.31087	0.173256	13.3379	1.39365e-40	2.37923e-38
ENSG00000172167.6	109.965	1.8426	0.13818	13.3347	1.4539e-40	2.47341e-38
ENSG00000081051.6	14430.6	5.98619	0.449296	13.3235	1.69007e-40	2.86517e-38
ENSG00000134253.8	172.019	2.27787	0.171021	13.3192	1.78916e-40	3.02263e-38
ENSG00000133247.12	376.295	1.47469	0.110767	13.3134	1.93414e-40	3.25625e-38
ENSG00000274925.1	47.6977	1.93238	0.145148	13.3132	1.9412e-40	3.25687e-38
ENSG00000163993.6	2501.93	5.69493	0.428165	13.3008	2.29042e-40	3.82957e-38
ENSG00000274286.1	125.804	-2.26786	0.170617	-13.2921	2.57256e-40	4.28658e-38
ENSG00000053108.15	95.8733	4.33625	0.326825	13.2678	3.5598e-40	5.91133e-38
ENSG00000139289.12	4490.45	-2.51287	0.189492	-13.2611	3.89056e-40	6.43862e-38
ENSG00000279204.1	14.2103	3.65193	0.275567	13.2524	4.36937e-40	7.20649e-38
ENSG00000109220.9	376.716	-1.00222	0.0756906	-13.241	5.08633e-40	8.36065e-38
ENSG00000119969.13	318.757	2.3803	0.180002	13.2238	6.39467e-40	1.04758e-37
ENSG00000143384.11	16191.7	-1.24174	0.0939403	-13.2184	6.86921e-40	1.12155e-37
ENSG00000169855.18	2906.91	2.88645	0.218701	13.1982	8.98987e-40	1.46288e-37
ENSG00000065600.11	189.897	1.31075	0.0993725	13.1903	9.97729e-40	1.61277e-37
ENSG00000245614.3	19.5794	2.80727	0.212828	13.1903	9.97232e-40	1.61277e-37
ENSG00000147378.10	18.9829	4.51164	0.342094	13.1883	1.02475e-39	1.65097e-37
ENSG00000162929.12	177.867	1.53286	0.116318	13.1783	1.17067e-39	1.87984e-37
ENSG00000068489.11	257.131	2.4588	0.186604	13.1766	1.19677e-39	1.91543e-37
ENSG00000074935.12	571.101	-1.82132	0.138239	-13.1751	1.2202e-39	1.94651e-37
ENSG00000139880.18	144.794	2.1735	0.165169	13.1593	1.50566e-39	2.39404e-37
ENSG00000139219.16	378.119	7.97727	0.606423	13.1546	1.60101e-39	2.53736e-37
ENSG00000069011.14	222.27	5.62288	0.427815	13.1432	1.86089e-39	2.93966e-37
ENSG00000265688.1	111.46	2.92269	0.222525	13.1342	2.09558e-39	3.29968e-37
ENSG00000116521.9	4693.4	1.26914	0.0966502	13.1312	2.18092e-39	3.42298e-37
ENSG00000135324.5	176.018	4.15407	0.316613	13.1204	2.51715e-39	3.93801e-37
ENSG00000164663.12	189.189	1.2507	0.095451	13.1031	3.16157e-39	4.93032e-37
ENSG00000151725.10	414.072	2.15166	0.164272	13.0982	3.37305e-39	5.24332e-37
ENSG00000181019.11	8043.79	4.78107	0.365282	13.0887	3.82036e-39	5.91974e-37
ENSG00000109576.12	592.559	-2.81194	0.215033	-13.0768	4.46802e-39	6.90131e-37
ENSG00000126752.7	384.113	8.86797	0.678407	13.0717	4.77552e-39	7.35294e-37
ENSG00000173894.9	226.872	2.68463	0.205486	13.0648	5.23259e-39	8.03128e-37
ENSG00000169258.6	172.077	2.58424	0.197875	13.0599	5.5772e-39	8.5333e-37
ENSG00000161692.16	198.659	1.53426	0.11755	13.052	6.18656e-39	9.43595e-37
ENSG00000173546.7	499.737	2.08703	0.15997	13.0464	6.66291e-39	1.01307e-36
ENSG00000173702.6	6104.01	5.17782	0.39742	13.0286	8.41625e-39	1.27568e-36
ENSG00000169213.6	590.929	3.77719	0.29003	13.0234	9.00236e-39	1.36028e-36
ENSG00000197363.8	693.608	1.70386	0.130886	13.0179	9.67788e-39	1.45782e-36
ENSG00000170577.7	42.9003	6.25907	0.481114	13.0095	1.07977e-38	1.62149e-36
ENSG00000112818.8	293.272	6.15279	0.47308	13.0058	1.13379e-38	1.69738e-36
ENSG00000184374.2	255.856	-3.9841	0.306766	-12.9874	1.44222e-38	2.15249e-36
ENSG00000214826.5	63.3182	2.0285	0.156366	12.9728	1.74524e-38	2.59678e-36
ENSG00000126001.14	1071.89	1.05858	0.08165	12.9648	1.93679e-38	2.87301e-36
ENSG00000255717.5	901.345	1.62519	0.125528	12.9468	2.44992e-38	3.62313e-36
ENSG00000095002.11	715.688	1.26886	0.098145	12.9284	3.11305e-38	4.58987e-36
ENSG00000092470.10	277.292	2.21171	0.17109	12.9271	3.16426e-38	4.65127e-36
ENSG00000114698.13	1026.84	-1.9366	0.149833	-12.925	3.2516e-38	4.76526e-36
ENSG00000126890.13	221.48	10.2697	0.794594	12.9245	3.27327e-38	4.7826e-36
ENSG00000076003.4	1324.78	1.72349	0.133399	12.9198	3.48012e-38	5.06962e-36
ENSG00000184162.13	738.13	1.31827	0.102306	12.8856	5.42714e-38	7.88231e-36
ENSG00000132680.9	1147.23	1.29632	0.100608	12.885	5.47072e-38	7.92196e-36
ENSG00000187013.4	26.456	2.96067	0.229832	12.8819	5.69043e-38	8.21567e-36
ENSG00000189057.9	313.099	2.56228	0.199022	12.8744	6.2758e-38	9.03399e-36
ENSG00000136158.9	623.164	-1.53123	0.118939	-12.874	6.30286e-38	9.04619e-36
ENSG00000226363.3	8.56141	4.69721	0.365156	12.8636	7.2145e-38	1.03242e-35
ENSG00000157557.10	9683.21	-1.66386	0.12937	-12.8613	7.43435e-38	1.06076e-35
ENSG00000143224.16	833.221	1.1499	0.0894163	12.8601	7.5466e-38	1.07362e-35
ENSG00000170516.15	234.71	9.20835	0.716369	12.8542	8.146e-38	1.15552e-35
ENSG00000242802.5	1642.01	1.11701	0.0869496	12.8466	8.98613e-38	1.27099e-35
ENSG00000177602.5	33.9302	2.69826	0.210222	12.8353	1.04003e-37	1.46675e-35
ENSG00000001617.10	910.028	1.25478	0.0979672	12.8081	1.47681e-37	2.07671e-35
ENSG00000136231.12	154.705	4.75477	0.37162	12.7947	1.75559e-37	2.46161e-35
ENSG00000127586.15	451.258	1.69471	0.132459	12.7942	1.76613e-37	2.46929e-35
ENSG00000277476.1	197.11	1.5725	0.123093	12.7749	2.26498e-37	3.15766e-35
ENSG00000179886.5	601.091	1.59496	0.124935	12.7663	2.52841e-37	3.51486e-35
ENSG00000170345.8	6028.97	-3.12597	0.244951	-12.7616	2.68643e-37	3.72388e-35
ENSG00000238107.1	44.229	7.30835	0.572808	12.7588	2.78462e-37	3.84903e-35
ENSG00000274211.3	396.593	1.49807	0.117446	12.7554	2.90799e-37	4.00817e-35
ENSG00000046774.9	360.201	8.65451	0.678573	12.754	2.96185e-37	4.07087e-35
ENSG00000251629.5	69.6656	8.19925	0.6429	12.7535	2.97894e-37	4.08283e-35
ENSG00000097046.11	182.651	2.08079	0.163185	12.7511	3.07401e-37	4.20129e-35
ENSG00000112280.14	26.4047	3.84717	0.302128	12.7336	3.84884e-37	5.24553e-35
ENSG00000167670.14	739.399	1.44031	0.113118	12.7328	3.88565e-37	5.28091e-35
ENSG00000199753.1	98.1141	2.74696	0.215804	12.7289	4.08407e-37	5.53511e-35
ENSG00000233542.1	8.39972	4.25718	0.334625	12.7223	4.44784e-37	6.01138e-35
ENSG00000197299.9	144.263	2.42779	0.190986	12.7119	5.08134e-37	6.84854e-35
ENSG00000146143.16	353.752	1.15647	0.091093	12.6955	6.26353e-37	8.41857e-35
ENSG00000137251.14	218.137	7.68956	0.605786	12.6935	6.42343e-37	8.60969e-35
ENSG00000162734.11	5033.26	1.15483	0.0909881	12.6921	6.53787e-37	8.73901e-35
ENSG00000251026.1	22.6655	6.58049	0.518811	12.6838	7.27288e-37	9.69485e-35
ENSG00000203761.5	66.367	1.97457	0.155707	12.6813	7.50728e-37	9.97996e-35
ENSG00000198837.8	1634.61	1.03504	0.0816285	12.6798	7.64899e-37	1.01406e-34
ENSG00000143793.11	856.771	1.29945	0.102498	12.6779	7.84088e-37	1.03668e-34
ENSG00000198554.10	184.126	1.98214	0.156351	12.6775	7.88408e-37	1.03957e-34
ENSG00000139318.7	3583.39	-1.74105	0.137372	-12.674	8.23646e-37	1.08309e-34
ENSG00000142627.12	1421.02	-2.07996	0.16414	-12.6719	8.46805e-37	1.10756e-34
ENSG00000163472.17	282.74	1.07735	0.0850181	12.672	8.45446e-37	1.10756e-34
ENSG00000111247.13	168.264	2.2496	0.177542	12.6708	8.58237e-37	1.1195e-34
ENSG00000142731.9	115.783	2.08313	0.164571	12.6579	1.01143e-36	1.3158e-34
ENSG00000274460.1	20.9179	2.40153	0.189794	12.6533	1.07213e-36	1.39106e-34
ENSG00000187772.6	92.3621	10.8861	0.860602	12.6495	1.1265e-36	1.45771e-34
ENSG00000122971.7	5373.58	-1.798	0.142145	-12.6491	1.13131e-36	1.46005e-34
ENSG00000160284.13	245.975	2.88884	0.228523	12.6413	1.24904e-36	1.60773e-34
ENSG00000129351.16	5974.08	0.82822	0.0655529	12.6344	1.36455e-36	1.75178e-34
ENSG00000215784.5	17.1119	3.61316	0.285999	12.6335	1.38012e-36	1.7671e-34
ENSG00000154040.19	297.165	4.28016	0.33903	12.6247	1.5425e-36	1.96982e-34
ENSG00000243155.1	31.9824	2.33732	0.185305	12.6133	1.78267e-36	2.27057e-34
ENSG00000112118.16	3030.87	1.52988	0.121304	12.6119	1.81461e-36	2.30522e-34
ENSG00000234722.3	384.444	8.70144	0.691391	12.5854	2.54017e-36	3.21855e-34
ENSG00000104147.7	91.4338	2.2266	0.176926	12.5849	2.5559e-36	3.23006e-34
ENSG00000160051.10	91.5441	1.46006	0.116077	12.5783	2.77781e-36	3.5014e-34
ENSG00000143748.16	563.795	0.971036	0.0772666	12.5673	3.19251e-36	4.01373e-34
ENSG00000164100.8	13.2338	-4.40055	0.350172	-12.5668	3.21378e-36	4.03006e-34
ENSG00000146755.9	281.396	5.46396	0.434941	12.5625	3.39281e-36	4.24363e-34
ENSG00000168268.9	1114.81	2.61957	0.208578	12.5592	3.53826e-36	4.41421e-34
ENSG00000078699.20	797.289	1.16605	0.0928985	12.5519	3.8822e-36	4.8309e-34
ENSG00000150551.10	298.669	4.11165	0.327649	12.5489	4.02902e-36	5.00082e-34
ENSG00000221829.8	438.385	1.4456	0.115253	12.5429	4.34887e-36	5.38408e-34
ENSG00000176956.11	27.528	4.34412	0.346459	12.5386	4.58969e-36	5.6678e-34
ENSG00000008735.13	445.005	3.25207	0.259493	12.5324	4.9631e-36	6.1134e-34
ENSG00000176566.4	422.58	9.56375	0.763269	12.53	5.11675e-36	6.28676e-34
ENSG00000160753.14	953.363	1.36637	0.109182	12.5146	6.21285e-36	7.61426e-34
ENSG00000135845.8	1411.84	1.04207	0.0833493	12.5025	7.23687e-36	8.84699e-34
ENSG00000116957.11	1500.17	1.09363	0.0875911	12.4857	8.94073e-36	1.09025e-33
ENSG00000119537.14	2902.84	-0.939667	0.0752643	-12.4849	9.02685e-36	1.098e-33
ENSG00000232434.2	229.304	1.87478	0.150194	12.4824	9.31606e-36	1.12901e-33
ENSG00000272405.1	573.708	3.75635	0.300935	12.4823	9.32815e-36	1.12901e-33
ENSG00000168955.3	306.856	7.42152	0.594918	12.4749	1.02382e-35	1.23607e-33
ENSG00000273373.1	108.381	1.92575	0.154395	12.4729	1.04922e-35	1.26361e-33
ENSG00000143569.17	4666.9	0.984844	0.0789806	12.4694	1.09582e-35	1.31648e-33
ENSG00000179772.7	105.385	2.81875	0.226096	12.4671	1.12889e-35	1.35286e-33
ENSG00000177628.14	3523.15	1.3551	0.108726	12.4634	1.18196e-35	1.41297e-33
ENSG00000135119.13	84.9585	2.69638	0.216365	12.4622	1.20035e-35	1.43145e-33
ENSG00000206384.9	20.5785	-3.36885	0.270523	-12.4531	1.34509e-35	1.60013e-33
ENSG00000084774.12	1434.16	1.26968	0.102073	12.439	1.60546e-35	1.90521e-33
ENSG00000273230.1	62.1218	2.06274	0.165832	12.4387	1.61114e-35	1.9073e-33
ENSG00000172936.11	2293.73	-1.06355	0.0855584	-12.4307	1.77988e-35	2.10194e-33
ENSG00000116675.14	208.372	2.58115	0.207739	12.425	1.91239e-35	2.25247e-33
ENSG00000123136.13	2445.51	1.4704	0.118344	12.4248	1.9166e-35	2.25247e-33
ENSG00000008952.15	6295.05	-0.92684	0.0746568	-12.4147	2.1753e-35	2.55035e-33
ENSG00000233539.4	44.4756	4.50725	0.363089	12.4136	2.20443e-35	2.57829e-33
ENSG00000148346.10	10198.5	4.71983	0.380268	12.4118	2.25419e-35	2.62387e-33
ENSG00000189366.8	296.569	3.38899	0.273044	12.4119	2.25366e-35	2.62387e-33
ENSG00000143621.15	5460.63	0.957154	0.0771381	12.4083	2.3557e-35	2.73548e-33
ENSG00000196932.10	44.4409	-2.22441	0.179283	-12.4073	2.3862e-35	2.7643e-33
ENSG00000167619.10	47.0304	3.97656	0.320524	12.4064	2.41196e-35	2.78751e-33
ENSG00000163687.12	1328.48	-2.92548	0.235916	-12.4005	2.59677e-35	2.99398e-33
ENSG00000176095.10	1838.49	0.84719	0.0683259	12.3993	2.63776e-35	3.03404e-33
ENSG00000178752.14	63.6587	2.72864	0.22035	12.3832	3.22214e-35	3.69748e-33
ENSG00000183117.16	112.556	6.52273	0.526806	12.3817	3.28435e-35	3.76e-33
ENSG00000154370.12	935.435	1.11839	0.0904088	12.3704	3.78015e-35	4.31744e-33
ENSG00000197085.10	47.725	6.55578	0.530458	12.3587	4.37136e-35	4.98099e-33
ENSG00000215012.7	623.826	1.12023	0.090709	12.3497	4.88848e-35	5.55722e-33
ENSG00000226330.1	15.0711	3.12226	0.252956	12.3431	5.3053e-35	6.017e-33
ENSG00000121075.8	46.9951	6.81071	0.551829	12.3421	5.37573e-35	6.0827e-33
ENSG00000174233.10	1321.08	1.14175	0.0925256	12.3398	5.52979e-35	6.2425e-33
ENSG00000184068.2	113.837	1.57736	0.127949	12.3281	6.39689e-35	7.20465e-33
ENSG00000212694.7	213.864	1.66189	0.134834	12.3255	6.60717e-35	7.4243e-33
ENSG00000167702.10	540.558	1.95921	0.158992	12.3228	6.83233e-35	7.65961e-33
ENSG00000134815.17	1053.09	1.14734	0.0931104	12.3223	6.86872e-35	7.6827e-33
ENSG00000198026.7	865.664	0.764838	0.0620852	12.3192	7.14354e-35	7.97176e-33
ENSG00000162928.8	1576.49	-0.798761	0.06496	-12.2962	9.4927e-35	1.0569e-32
ENSG00000142583.16	399.749	4.36261	0.355038	12.2877	1.05438e-34	1.16995e-32
ENSG00000197275.11	76.1148	1.61744	0.131632	12.2876	1.05561e-34	1.16995e-32
ENSG00000108106.12	702.437	1.97531	0.160819	12.2829	1.11979e-34	1.23826e-32
ENSG00000275223.1	20.0907	2.87928	0.23447	12.2799	1.16097e-34	1.28089e-32
ENSG00000186364.10	80.0773	1.81938	0.148254	12.2721	1.27958e-34	1.40855e-32
ENSG00000006638.10	182.385	-1.8159	0.148049	-12.2656	1.38615e-34	1.52242e-32
ENSG00000206562.10	286.272	0.780094	0.0636588	12.2543	1.59323e-34	1.74592e-32
ENSG00000198169.7	562.16	1.24346	0.10149	12.252	1.63894e-34	1.79197e-32
ENSG00000010610.8	2785.91	-1.98821	0.162323	-12.2485	1.71143e-34	1.86703e-32
ENSG00000204410.13	91.9453	2.20991	0.18068	12.231	2.12229e-34	2.31006e-32
ENSG00000156831.6	995.76	1.43423	0.117556	12.2004	3.09314e-34	3.3593e-32
ENSG00000100625.8	56.0846	3.3778	0.276991	12.1946	3.3202e-34	3.59787e-32
ENSG00000085831.14	514.645	3.17488	0.260365	12.194	3.34734e-34	3.61119e-32
ENSG00000243364.6	438.071	1.54134	0.126401	12.194	3.34482e-34	3.61119e-32
ENSG00000175793.11	1401.92	3.91112	0.321039	12.1827	3.84309e-34	4.13685e-32
ENSG00000163468.13	15537.6	1.16545	0.0957316	12.1741	4.26832e-34	4.58444e-32
ENSG00000225855.5	236.19	1.81633	0.149417	12.1561	5.32638e-34	5.70826e-32
ENSG00000221944.4	131.402	1.77803	0.146289	12.1543	5.44488e-34	5.82243e-32
ENSG00000175879.8	43.9118	3.06433	0.252134	12.1536	5.49076e-34	5.85862e-32
ENSG00000251138.5	78.8499	7.90669	0.650666	12.1517	5.6194e-34	5.98275e-32
ENSG00000121454.5	38.5917	2.50834	0.206511	12.1463	6.00488e-34	6.3792e-32
ENSG00000111671.8	435.741	1.49301	0.122932	12.145	6.09551e-34	6.46137e-32
ENSG00000152377.11	188.369	4.36181	0.359251	12.1414	6.37372e-34	6.74159e-32
ENSG00000243335.7	277.131	1.27505	0.105022	12.1408	6.42266e-34	6.77862e-32
ENSG00000137225.11	26.9989	2.0751	0.170959	12.138	6.64031e-34	6.99317e-32
ENSG00000260924.2	27.5204	2.1928	0.180716	12.134	6.97942e-34	7.33442e-32
ENSG00000196510.11	1449.41	0.871744	0.0718613	12.1309	7.24315e-34	7.59516e-32
ENSG00000204536.12	1371.13	1.39102	0.114674	12.1302	7.30858e-34	7.64729e-32
ENSG00000276644.3	36.7463	-2.64699	0.218224	-12.1297	7.35143e-34	7.67562e-32
ENSG00000092853.12	79.4005	2.78326	0.229485	12.1283	7.47768e-34	7.79071e-32
ENSG00000225546.4	41.6187	7.3383	0.605445	12.1205	8.22529e-34	8.55132e-32
ENSG00000278259.3	1245.19	1.20032	0.0991101	12.111	9.23533e-34	9.58092e-32
ENSG00000171503.10	3025.2	-1.68934	0.139546	-12.1059	9.82771e-34	1.01738e-31
ENSG00000196460.11	18.9689	2.74194	0.226609	12.0999	1.05801e-33	1.09294e-31
ENSG00000115386.5	1008.48	7.77767	0.643814	12.0806	1.33717e-33	1.37839e-31
ENSG00000109065.10	1210.05	1.21973	0.100986	12.0783	1.3755e-33	1.41491e-31
ENSG00000223705.8	340.655	1.57937	0.130806	12.0741	1.44655e-33	1.48485e-31
ENSG00000182798.9	65.2833	6.58935	0.545872	12.0712	1.49849e-33	1.53493e-31
ENSG00000135775.12	1073.86	1.0063	0.0833667	12.0708	1.50625e-33	1.53964e-31
ENSG00000197136.4	2309.72	0.93584	0.0776097	12.0583	1.75405e-33	1.78917e-31
ENSG00000120738.7	7727.64	-2.62238	0.217499	-12.057	1.78233e-33	1.81421e-31
ENSG00000131944.8	109.604	1.43411	0.118966	12.0548	1.82987e-33	1.85871e-31
ENSG00000196083.8	1873.57	-2.03307	0.168717	-12.0502	1.9355e-33	1.96192e-31
ENSG00000146278.10	4902.95	-1.39418	0.115703	-12.0497	1.94712e-33	1.96959e-31
ENSG00000107562.15	3305.86	-2.71332	0.225199	-12.0485	1.97438e-33	1.99302e-31
ENSG00000188807.11	461.879	1.30641	0.108524	12.038	2.24404e-33	2.26053e-31
ENSG00000044090.7	1700.84	1.12973	0.0938724	12.0347	2.33378e-33	2.34607e-31
ENSG00000230316.5	48.9869	5.69227	0.473094	12.032	2.41175e-33	2.41946e-31
ENSG00000237978.4	49.4014	4.71062	0.391568	12.0302	2.46701e-33	2.4698e-31
ENSG00000160211.14	1879.2	2.60312	0.216443	12.0268	2.56965e-33	2.56727e-31
ENSG00000107566.12	3464.14	-1.30768	0.10885	-12.0135	3.01743e-33	3.00846e-31
ENSG00000250571.5	666.28	1.553	0.129299	12.0109	3.11525e-33	3.09965e-31
ENSG00000139155.7	10.8403	3.90351	0.32519	12.0038	3.39432e-33	3.37042e-31
ENSG00000137672.11	37.7306	2.03923	0.169943	11.9995	3.5738e-33	3.54141e-31
ENSG00000063015.18	128.247	5.76663	0.480718	11.9959	3.73484e-33	3.69347e-31
ENSG00000184489.10	1241.04	2.58456	0.215476	11.9947	3.78923e-33	3.73966e-31
ENSG00000114541.13	945.42	-1.36789	0.11409	-11.9896	4.02847e-33	3.96772e-31
ENSG00000100373.8	403.273	5.69154	0.475109	11.9794	4.55397e-33	4.47623e-31
ENSG00000102287.15	828.107	2.85567	0.2384	11.9785	4.60706e-33	4.51928e-31
ENSG00000126838.8	984.383	-4.36115	0.364554	-11.963	5.55292e-33	5.43617e-31
ENSG00000239523.4	28.2917	2.14882	0.17971	11.9571	5.9577e-33	5.82072e-31
ENSG00000228727.7	19.4777	2.7971	0.234063	11.9502	6.47814e-33	6.31651e-31
ENSG00000125046.13	247.431	3.89123	0.325992	11.9366	7.62923e-33	7.424e-31
ENSG00000187951.9	78.1754	2.08491	0.17475	11.9309	8.17281e-33	7.93708e-31
ENSG00000133800.7	408.97	-2.98366	0.250171	-11.9265	8.61208e-33	8.34703e-31
ENSG00000167080.7	168.535	7.1458	0.599355	11.9225	9.03651e-33	8.74098e-31
ENSG00000221926.10	771.048	2.96446	0.248916	11.9095	1.05637e-32	1.01979e-30
ENSG00000164023.13	753.639	-1.69693	0.142658	-11.8951	1.2547e-32	1.20886e-30
ENSG00000189120.4	54.2863	2.97154	0.249883	11.8917	1.30704e-32	1.2568e-30
ENSG00000267796.6	156.312	0.991534	0.0833862	11.8909	1.32014e-32	1.2669e-30
ENSG00000088325.14	1251.06	2.09095	0.175851	11.8905	1.32676e-32	1.27073e-30
ENSG00000163221.8	10.9996	-3.02425	0.254475	-11.8842	1.42937e-32	1.36633e-30
ENSG00000163159.10	1748.94	1.05574	0.088855	11.8816	1.47472e-32	1.40691e-30
ENSG00000272906.1	16.4872	2.45095	0.206324	11.8791	1.51968e-32	1.44697e-30
ENSG00000155034.17	149.694	1.35443	0.11404	11.8768	1.56233e-32	1.48467e-30
ENSG00000184445.10	532.689	1.90464	0.1604	11.8743	1.61034e-32	1.52732e-30
ENSG00000125319.13	132.598	1.90593	0.160671	11.8623	1.85802e-32	1.75879e-30
ENSG00000169427.5	50.8405	6.49119	0.54724	11.8617	1.87136e-32	1.76798e-30
ENSG00000107984.8	593.507	5.48371	0.462316	11.8614	1.87825e-32	1.77105e-30
ENSG00000148943.10	1550.13	-0.808225	0.0681493	-11.8596	1.91837e-32	1.80538e-30
ENSG00000164176.11	257.14	2.60749	0.219901	11.8576	1.96578e-32	1.84643e-30
ENSG00000182759.3	69.5083	5.80676	0.490168	11.8465	2.24499e-32	2.10462e-30
ENSG00000162522.9	3227.28	1.48949	0.12593	11.828	2.79882e-32	2.61878e-30
ENSG00000176907.4	2356.3	-2.26876	0.191847	-11.8259	2.86856e-32	2.67889e-30
ENSG00000170677.5	1373.58	-1.08277	0.0915878	-11.8222	2.99716e-32	2.79362e-30
ENSG00000144045.12	94.7318	6.06704	0.513433	11.8166	3.20379e-32	2.98051e-30
ENSG00000149636.14	755.669	1.24962	0.105903	11.7996	3.92198e-32	3.64168e-30
ENSG00000230124.5	1358.92	1.06671	0.0904687	11.7909	4.34735e-32	4.02896e-30
ENSG00000062822.11	930.589	1.26214	0.107065	11.7885	4.4761e-32	4.14039e-30
ENSG00000204356.10	3135.93	1.33302	0.113105	11.7857	4.62691e-32	4.27177e-30
ENSG00000118557.14	44.3508	2.75145	0.233606	11.7781	5.05996e-32	4.66273e-30
ENSG00000163156.10	1164.61	1.3834	0.117551	11.7684	5.67637e-32	5.22087e-30
ENSG00000076053.9	702.881	-0.819556	0.0696639	-11.7644	5.95202e-32	5.46407e-30
ENSG00000101951.15	436.314	7.48156	0.636052	11.7625	6.09062e-32	5.58077e-30
ENSG00000165804.14	1230.87	1.25872	0.107015	11.7621	6.12164e-32	5.59866e-30
ENSG00000125967.15	1958.1	1.46743	0.124777	11.7604	6.24483e-32	5.70061e-30
ENSG00000176444.17	1362.23	1.02538	0.0872405	11.7535	6.77662e-32	6.17447e-30
ENSG00000268089.2	15.9485	4.64433	0.395198	11.7519	6.90459e-32	6.27931e-30
ENSG00000162407.8	5347.45	-1.65923	0.141228	-11.7486	7.17645e-32	6.51437e-30
ENSG00000185842.13	295.271	1.28329	0.109307	11.7403	7.92078e-32	7.17664e-30
ENSG00000166856.2	69.7913	-3.39894	0.289774	-11.7296	8.98804e-32	8.12849e-30
ENSG00000102125.14	1139.17	1.06478	0.0907922	11.7277	9.19147e-32	8.29705e-30
ENSG00000165682.13	146.575	-5.31823	0.453546	-11.7259	9.39217e-32	8.46252e-30
ENSG00000149554.11	338.307	1.62881	0.138918	11.7249	9.49986e-32	8.54373e-30
ENSG00000176641.9	1816.89	-1.8136	0.154715	-11.7222	9.81087e-32	8.80716e-30
ENSG00000180011.6	1166.64	-1.08497	0.092571	-11.7204	1.00227e-31	8.98076e-30
ENSG00000119703.13	194.623	-1.40267	0.119694	-11.7188	1.02091e-31	9.13096e-30
ENSG00000260261.1	21.8004	2.16636	0.184907	11.716	1.05578e-31	9.4255e-30
ENSG00000180385.7	43.2989	2.19357	0.187266	11.7137	1.08492e-31	9.66792e-30
ENSG00000106133.16	47.4859	1.65512	0.141332	11.7108	1.12159e-31	9.97637e-30
ENSG00000074181.7	1974.76	2.02979	0.173391	11.7064	1.18155e-31	1.04715e-29
ENSG00000138744.13	1036.93	-1.65829	0.141656	-11.7064	1.18139e-31	1.04715e-29
ENSG00000104738.15	2049.24	1.62546	0.138871	11.7048	1.20406e-31	1.06515e-29
ENSG00000247373.3	84.2783	1.34571	0.115158	11.6858	1.50638e-31	1.33018e-29
ENSG00000134291.10	2890.91	1.47365	0.126128	11.6837	1.54362e-31	1.3606e-29
ENSG00000136943.9	135.642	3.7982	0.325369	11.6735	1.74052e-31	1.53138e-29
ENSG00000163507.12	140.904	2.16064	0.185101	11.6728	1.75577e-31	1.542e-29
ENSG00000106268.14	463.887	1.81028	0.155168	11.6666	1.88857e-31	1.65565e-29
ENSG00000164330.15	150.544	1.97945	0.169699	11.6645	1.93623e-31	1.69437e-29
ENSG00000173276.12	665.187	-1.40772	0.120751	-11.658	2.08826e-31	1.82413e-29
ENSG00000198208.10	235.469	2.09395	0.179757	11.6488	2.32802e-31	2.02993e-29
ENSG00000266976.1	743.071	6.1974	0.532305	11.6426	2.50353e-31	2.17905e-29
ENSG00000169714.15	11048.4	-0.712677	0.0612702	-11.6317	2.84408e-31	2.47105e-29
ENSG00000138795.8	287.139	2.92914	0.251841	11.6309	2.87058e-31	2.48962e-29
ENSG00000034152.17	2941.72	-1.2334	0.106048	-11.6306	2.88208e-31	2.49515e-29
ENSG00000170537.11	100.16	2.14826	0.1849	11.6185	3.31959e-31	2.86882e-29
ENSG00000128298.15	575.049	2.97934	0.256507	11.615	3.45628e-31	2.98166e-29
ENSG00000143368.9	3422.48	1.05454	0.0908012	11.6138	3.5083e-31	3.02117e-29
ENSG00000239998.4	59.7796	-1.99191	0.171674	-11.6029	3.98564e-31	3.42617e-29
ENSG00000102878.14	437.8	1.81718	0.156686	11.5976	4.23734e-31	3.63611e-29
ENSG00000161664.5	38.6977	2.04737	0.176642	11.5905	4.60253e-31	3.94254e-29
ENSG00000214290.6	119.609	2.74434	0.236956	11.5816	5.10704e-31	4.36701e-29
ENSG00000196456.7	775.072	1.60863	0.13895	11.5771	5.38613e-31	4.59758e-29
ENSG00000134013.14	649.841	1.63751	0.141452	11.5764	5.4277e-31	4.62495e-29
ENSG00000213398.6	3603.27	-2.56768	0.221892	-11.5717	5.73078e-31	4.87467e-29
ENSG00000143294.13	3173.72	0.925642	0.080043	11.5643	6.24899e-31	5.30619e-29
ENSG00000260285.1	33.5001	2.09541	0.181215	11.5631	6.33602e-31	5.37072e-29
ENSG00000144354.12	182.766	3.69418	0.319697	11.5552	6.94496e-31	5.87664e-29
ENSG00000182459.4	10.0298	4.8089	0.416397	11.5488	7.48261e-31	6.3206e-29
ENSG00000164916.10	897.237	1.2203	0.105667	11.5486	7.50526e-31	6.32874e-29
ENSG00000101464.9	1218.24	1.12063	0.0971226	11.5383	8.46138e-31	7.11034e-29
ENSG00000109881.15	489.722	1.64144	0.14226	11.5384	8.45184e-31	7.11034e-29
ENSG00000131242.14	1653.2	1.8271	0.158405	11.5344	8.85496e-31	7.42824e-29
ENSG00000253508.1	12.0523	5.72526	0.496402	11.5335	8.93968e-31	7.4864e-29
ENSG00000186193.8	138.178	2.74381	0.238203	11.5187	1.06142e-30	8.87342e-29
ENSG00000232940.4	24.1823	1.70242	0.147883	11.5119	1.14942e-30	9.59266e-29
ENSG00000204366.3	137.443	1.86272	0.161813	11.5115	1.15396e-30	9.61402e-29
ENSG00000180900.15	4308.04	1.30111	0.113111	11.503	1.2746e-30	1.0601e-28
ENSG00000109445.9	1064.23	-1.02206	0.0888606	-11.5019	1.29093e-30	1.07184e-28
ENSG00000128594.6	39.6306	-1.92524	0.167389	-11.5016	1.29563e-30	1.07392e-28
ENSG00000270195.1	18.2401	2.54269	0.221136	11.4983	1.34518e-30	1.11309e-28
ENSG00000173846.11	387.235	-1.60064	0.139218	-11.4973	1.36049e-30	1.12385e-28
ENSG00000118785.12	29869.8	4.2663	0.371145	11.495	1.39827e-30	1.1531e-28
ENSG00000227540.1	27.2679	1.76073	0.15326	11.4885	1.50721e-30	1.24083e-28
ENSG00000197580.10	542.563	-3.12118	0.271785	-11.484	1.5873e-30	1.30457e-28
ENSG00000100362.11	15.0561	-3.70643	0.322932	-11.4774	1.71344e-30	1.40339e-28
ENSG00000155495.8	175.788	8.67273	0.755644	11.4773	1.7162e-30	1.40339e-28
ENSG00000206195.9	68.33	3.10282	0.270339	11.4775	1.71158e-30	1.40339e-28
ENSG00000259823.4	55.7014	4.90883	0.42776	11.4757	1.74831e-30	1.42725e-28
ENSG00000112039.3	164.351	1.65912	0.144581	11.4754	1.7546e-30	1.42998e-28
ENSG00000014138.7	612.123	1.2666	0.110413	11.4715	1.83448e-30	1.49258e-28
ENSG00000174010.9	604.643	-1.34475	0.117273	-11.4668	1.93634e-30	1.57283e-28
ENSG00000147485.11	23.2795	2.62756	0.229224	11.4629	2.0273e-30	1.64397e-28
ENSG00000182010.9	70.6048	2.82039	0.246155	11.4578	2.1496e-30	1.74024e-28
ENSG00000229953.1	75.9626	3.23093	0.282078	11.454	2.24444e-30	1.81401e-28
ENSG00000241399.5	1420.79	-1.70777	0.149108	-11.4532	2.26512e-30	1.82768e-28
ENSG00000186638.14	99.9991	1.88192	0.164341	11.4513	2.31696e-30	1.86642e-28
ENSG00000129195.14	72.1721	3.1179	0.272287	11.4508	2.33002e-30	1.87384e-28
ENSG00000134294.12	11791.2	-1.63508	0.142809	-11.4494	2.36831e-30	1.90149e-28
ENSG00000112964.12	3669.11	-2.48186	0.216799	-11.4477	2.41361e-30	1.93466e-28
ENSG00000253813.1	5.42725	-3.16258	0.276266	-11.4476	2.41778e-30	1.93482e-28
ENSG00000185730.6	336.628	1.20329	0.10512	11.4468	2.43882e-30	1.94526e-28
ENSG00000198054.10	60.7192	8.01121	0.699855	11.4469	2.43581e-30	1.94526e-28
ENSG00000086015.19	1280.71	1.0559	0.092256	11.4453	2.48106e-30	1.97571e-28
ENSG00000234741.6	5257.22	1.89831	0.165916	11.4414	2.59708e-30	2.06472e-28
ENSG00000272953.1	12.1339	2.52959	0.221134	11.4392	2.66312e-30	2.11377e-28
ENSG00000126562.15	320.551	3.71423	0.324858	11.4334	2.84655e-30	2.25568e-28
ENSG00000244151.1	31.4207	1.82005	0.159197	11.4327	2.86978e-30	2.27039e-28
ENSG00000168995.12	70.6161	-2.0755	0.181674	-11.4243	3.16189e-30	2.49743e-28
ENSG00000070882.11	370.733	1.75564	0.153686	11.4236	3.18925e-30	2.51496e-28
ENSG00000166578.8	61.981	2.72108	0.238271	11.4201	3.31779e-30	2.61209e-28
ENSG00000176092.12	144.56	2.53371	0.221889	11.4188	3.36697e-30	2.64652e-28
ENSG00000226696.4	43.5559	1.49772	0.131208	11.4148	3.52524e-30	2.76646e-28
ENSG00000125633.9	865.115	0.937996	0.0821789	11.4141	3.55655e-30	2.78654e-28
ENSG00000277013.1	29.4246	-2.03207	0.178034	-11.4139	3.56272e-30	2.78689e-28
ENSG00000182307.11	2393.17	1.28264	0.112387	11.4127	3.61462e-30	2.82294e-28
ENSG00000182481.7	2505.8	1.42788	0.125117	11.4124	3.62776e-30	2.82867e-28
ENSG00000137825.9	374.652	2.5656	0.224862	11.4096	3.74303e-30	2.91388e-28
ENSG00000122877.12	204.291	-2.57897	0.226048	-11.409	3.77218e-30	2.93187e-28
ENSG00000183814.14	179.603	1.52179	0.133429	11.4053	3.93489e-30	3.05346e-28
ENSG00000134042.11	143.101	-2.35424	0.206438	-11.4041	3.9897e-30	3.09106e-28
ENSG00000164920.8	68.5287	4.14556	0.363523	11.4039	4.00016e-30	3.09424e-28
ENSG00000274825.1	14.9239	3.07484	0.269645	11.4033	4.02662e-30	3.10976e-28
ENSG00000171792.9	511.44	1.11592	0.0978761	11.4014	4.11549e-30	3.17336e-28
ENSG00000251003.6	128.827	4.12077	0.361461	11.4003	4.1655e-30	3.20684e-28
ENSG00000132749.9	111.252	2.28625	0.200588	11.3978	4.29035e-30	3.29774e-28
ENSG00000185650.9	11088.3	-1.11982	0.0982578	-11.3968	4.34016e-30	3.33077e-28
ENSG00000152782.15	2541.2	-1.60801	0.141112	-11.3953	4.41481e-30	3.38271e-28
ENSG00000160050.13	252.655	2.36684	0.207727	11.394	4.4812e-30	3.42819e-28
ENSG00000080709.13	190.535	-3.49964	0.307442	-11.3831	5.07562e-30	3.87683e-28
ENSG00000172965.13	731.702	1.85743	0.163211	11.3806	5.22476e-30	3.9845e-28
ENSG00000128578.8	98.9718	2.65173	0.233211	11.3705	5.86365e-30	4.46473e-28
ENSG00000127616.16	3346.45	0.928553	0.0816772	11.3686	5.99607e-30	4.55842e-28
ENSG00000278876.1	15.854	2.52584	0.222256	11.3646	6.27602e-30	4.7638e-28
ENSG00000099399.5	107.315	9.78398	0.861574	11.3559	6.92969e-30	5.24361e-28
ENSG00000114770.15	690.932	1.0623	0.0935454	11.356	6.92489e-30	5.24361e-28
ENSG00000182446.12	5433.06	0.839482	0.0739568	11.351	7.33459e-30	5.54138e-28
ENSG00000236675.1	96.7042	1.93204	0.170212	11.3508	7.34801e-30	5.5429e-28
ENSG00000187778.12	1830.94	0.778676	0.0686029	11.3505	7.37622e-30	5.55557e-28
ENSG00000249115.7	610.927	0.993458	0.0875448	11.348	7.5882e-30	5.7064e-28
ENSG00000255224.1	88.4167	2.07572	0.183009	11.3422	8.1085e-30	6.08826e-28
ENSG00000150907.6	1576.29	-1.74314	0.153732	-11.3388	8.42813e-30	6.3185e-28
ENSG00000141027.19	2779.63	-1.16697	0.102933	-11.3371	8.59113e-30	6.43079e-28
ENSG00000113319.10	282.063	1.86282	0.164318	11.3367	8.6359e-30	6.45437e-28
ENSG00000196139.10	16267.3	1.6231	0.143271	11.3289	9.43699e-30	7.04228e-28
ENSG00000244306.8	14.3756	4.03349	0.356089	11.3272	9.6225e-30	7.16972e-28
ENSG00000178093.13	85.0245	1.365	0.120546	11.3235	1.00397e-29	7.46911e-28
ENSG00000225548.4	66.7077	7.36638	0.650592	11.3226	1.01435e-29	7.53486e-28
ENSG00000187498.13	9196.07	1.77707	0.156989	11.3198	1.04759e-29	7.76987e-28
ENSG00000198203.8	767.223	3.64014	0.321594	11.3191	1.0559e-29	7.81957e-28
ENSG00000081721.10	448.493	0.922136	0.0814772	11.3177	1.07236e-29	7.92944e-28
ENSG00000087495.15	7.75916	-2.95173	0.261102	-11.3049	1.24056e-29	9.15922e-28
ENSG00000185615.14	56.5718	4.70337	0.416182	11.3012	1.29389e-29	9.53854e-28
ENSG00000142871.14	3008.93	-2.06037	0.182332	-11.3001	1.31042e-29	9.64574e-28
ENSG00000068654.14	1532.76	0.806659	0.0713986	11.298	1.34306e-29	9.87111e-28
ENSG00000273899.3	168.62	1.15511	0.102303	11.2911	1.45219e-29	1.06571e-27
ENSG00000227674.1	20.473	6.43335	0.569898	11.2886	1.49411e-29	1.09482e-27
ENSG00000100167.18	64.5561	3.13018	0.277397	11.2841	1.57214e-29	1.15026e-27
ENSG00000114646.8	64.2469	2.53339	0.224597	11.2797	1.65295e-29	1.20758e-27
ENSG00000104635.12	17605.6	-1.63635	0.14526	-11.2649	1.95468e-29	1.42586e-27
ENSG00000141576.13	746.78	2.55262	0.226644	11.2627	2.00619e-29	1.46125e-27
ENSG00000115602.15	74.0606	-3.43818	0.305286	-11.2621	2.01793e-29	1.4676e-27
ENSG00000100034.12	1248.62	0.96357	0.0855612	11.2618	2.02658e-29	1.47169e-27
ENSG00000089723.8	108.379	1.55312	0.137917	11.2613	2.03777e-29	1.47761e-27
ENSG00000270816.4	129.599	7.89631	0.701476	11.2567	2.14656e-29	1.55418e-27
ENSG00000110881.10	133.778	3.31326	0.294536	11.2491	2.34016e-29	1.69071e-27
ENSG00000184216.10	5209.39	1.2889	0.114579	11.249	2.34208e-29	1.69071e-27
ENSG00000149090.10	194.403	-2.18137	0.194066	-11.2403	2.58399e-29	1.86258e-27
ENSG00000173209.21	924.475	1.34341	0.119524	11.2397	2.60207e-29	1.87283e-27
ENSG00000006432.14	267	1.30698	0.116292	11.2388	2.62879e-29	1.88927e-27
ENSG00000197696.8	206.872	2.1825	0.194205	11.2381	2.64932e-29	1.90122e-27
ENSG00000125878.5	30.864	2.33256	0.207578	11.237	2.68235e-29	1.92209e-27
ENSG00000249413.2	12.5636	5.07602	0.45173	11.2369	2.68802e-29	1.92331e-27
ENSG00000185686.16	398.328	6.76686	0.602255	11.2359	2.71801e-29	1.94192e-27
ENSG00000197019.4	845.675	-1.54315	0.137346	-11.2355	2.73071e-29	1.94813e-27
ENSG00000183287.12	99.8991	-3.55605	0.316741	-11.227	3.00432e-29	2.14019e-27
ENSG00000229915.1	3.25358	-2.94927	0.262735	-11.2253	3.06469e-29	2.18001e-27
ENSG00000131470.13	79.347	1.63154	0.145359	11.2242	3.10076e-29	2.20245e-27
ENSG00000004777.17	255.295	1.53192	0.136533	11.2202	3.24599e-29	2.30224e-27
ENSG00000143537.12	3692.82	1.33048	0.118702	11.2086	3.69877e-29	2.61956e-27
ENSG00000070814.16	1721.49	1.05713	0.0943516	11.2041	3.89194e-29	2.75236e-27
ENSG00000128683.12	39.7684	4.77931	0.426714	11.2003	4.065e-29	2.86642e-27
ENSG00000144583.4	8.36859	3.86874	0.345414	11.2003	4.06349e-29	2.86642e-27
ENSG00000187116.12	73.5915	-2.15564	0.192616	-11.1914	4.49344e-29	3.16394e-27
ENSG00000189114.6	671.6	0.96558	0.086293	11.1895	4.58772e-29	3.22566e-27
ENSG00000161640.14	48.3138	-2.36615	0.211472	-11.189	4.61797e-29	3.24224e-27
ENSG00000121957.11	219.124	1.58947	0.14213	11.1832	4.92804e-29	3.45496e-27
ENSG00000131094.3	366.544	3.94862	0.353488	11.1705	5.68905e-29	3.98274e-27
ENSG00000213186.6	92.1346	1.91876	0.171787	11.1694	5.75456e-29	4.02282e-27
ENSG00000176933.5	26.9149	2.45953	0.220252	11.1669	5.92045e-29	4.13285e-27
ENSG00000179151.10	927.617	0.716804	0.0641934	11.1663	5.96043e-29	4.15479e-27
ENSG00000259891.1	67.1452	1.48542	0.133071	11.1626	6.21421e-29	4.3255e-27
ENSG00000157766.14	77.1256	3.60788	0.323417	11.1555	6.73076e-29	4.67836e-27
ENSG00000112769.17	1097.44	1.50863	0.135249	11.1544	6.81135e-29	4.72762e-27
ENSG00000149926.12	11.2866	4.01816	0.360294	11.1524	6.96801e-29	4.82947e-27
ENSG00000121749.14	1481.75	-0.65414	0.0586729	-11.1489	7.24834e-29	5.01662e-27
ENSG00000116704.7	3764.01	-1.36899	0.122808	-11.1474	7.37223e-29	5.09511e-27
ENSG00000176208.7	132.038	1.62329	0.145624	11.1472	7.39265e-29	5.10198e-27
ENSG00000170779.10	282.954	1.4	0.125595	11.1469	7.41033e-29	5.10694e-27
ENSG00000146731.9	6091.39	0.83499	0.0749184	11.1453	7.54753e-29	5.19413e-27
ENSG00000156802.11	2076.37	1.69562	0.152149	11.1445	7.61631e-29	5.23406e-27
ENSG00000060762.17	4233.23	-1.54546	0.138819	-11.1329	8.67583e-29	5.95378e-27
ENSG00000160688.17	2418.17	1.014	0.0910954	11.1312	8.84188e-29	6.05918e-27
ENSG00000148795.5	3269.98	4.30716	0.387197	11.1239	9.59455e-29	6.56572e-27
ENSG00000232498.1	21.4305	5.14444	0.462874	11.1141	1.07106e-28	7.31914e-27
ENSG00000225210.4	13.1443	3.82158	0.343904	11.1123	1.09265e-28	7.45621e-27
ENSG00000132031.11	69.7214	3.96678	0.357079	11.109	1.13451e-28	7.73105e-27
ENSG00000154380.15	3219.69	1.53924	0.138594	11.1062	1.17084e-28	7.96744e-27
ENSG00000168288.11	3322.01	-0.798426	0.071911	-11.103	1.21328e-28	8.24471e-27
ENSG00000103253.16	103.273	2.83779	0.255611	11.102	1.22696e-28	8.32606e-27
ENSG00000127191.16	1202.6	1.15711	0.104252	11.0992	1.26546e-28	8.57533e-27
ENSG00000249859.6	212.768	2.34896	0.211669	11.0973	1.29264e-28	8.74732e-27
ENSG00000168994.12	5380.21	-1.33621	0.120451	-11.0934	1.35062e-28	9.127e-27
ENSG00000160766.13	78.7839	1.75496	0.158241	11.0905	1.39526e-28	9.41559e-27
ENSG00000133710.14	76.8972	3.25013	0.293198	11.0851	1.48192e-28	9.98657e-27
ENSG00000119574.11	430.283	0.799366	0.0721352	11.0815	1.54261e-28	1.03668e-26
ENSG00000166897.13	302.792	3.68234	0.332293	11.0816	1.54105e-28	1.03668e-26
ENSG00000189298.12	334.801	1.39943	0.126358	11.0751	1.65654e-28	1.11171e-26
ENSG00000261150.2	461.478	3.36931	0.304381	11.0694	1.76614e-28	1.18363e-26
ENSG00000158560.13	257.372	3.81613	0.344786	11.0681	1.79154e-28	1.199e-26
ENSG00000204822.6	130.148	0.995014	0.0899369	11.0635	1.88662e-28	1.2609e-26
ENSG00000138709.16	1312.99	-1.12164	0.101389	-11.0627	1.90322e-28	1.27025e-26
ENSG00000196670.12	520.48	0.964942	0.0872494	11.0596	1.96997e-28	1.313e-26
ENSG00000151025.9	140.077	3.39106	0.306647	11.0585	1.99345e-28	1.32683e-26
ENSG00000166508.16	3761.24	1.47464	0.133518	11.0445	2.33063e-28	1.54913e-26
ENSG00000143061.16	637.968	2.52756	0.229099	11.0326	2.66059e-28	1.76604e-26
ENSG00000168275.13	1486.82	1.25816	0.114048	11.0319	2.6825e-28	1.77816e-26
ENSG00000100577.17	2524.97	-2.0307	0.184078	-11.0317	2.68684e-28	1.77862e-26
ENSG00000168393.11	1170.63	1.3017	0.11804	11.0276	2.81398e-28	1.86025e-26
ENSG00000077522.11	349.362	4.27494	0.387714	11.026	2.86298e-28	1.88774e-26
ENSG00000230356.1	21.4282	5.56188	0.504433	11.026	2.86332e-28	1.88774e-26
ENSG00000232995.6	42.486	1.53954	0.139644	11.0247	2.9049e-28	1.91255e-26
ENSG00000165795.19	9954.28	-1.52037	0.137909	-11.0245	2.91098e-28	1.91397e-26
ENSG00000237596.5	75.4206	4.31371	0.391338	11.023	2.96096e-28	1.9442e-26
ENSG00000175137.10	1599.18	0.847685	0.0769078	11.0221	2.99041e-28	1.9609e-26
ENSG00000155666.10	1328.5	-2.44294	0.22166	-11.0211	3.02221e-28	1.97908e-26
ENSG00000173207.11	1085.95	1.22814	0.111478	11.0169	3.16906e-28	2.07245e-26
ENSG00000139438.5	636.462	1.73383	0.157385	11.0164	3.18466e-28	2.07986e-26
ENSG00000104938.15	211.471	-5.72118	0.519355	-11.0159	3.20202e-28	2.0884e-26
ENSG00000279452.1	16.2815	2.02893	0.184206	11.0145	3.25484e-28	2.12001e-26
ENSG00000094975.12	1598.8	1.12088	0.101776	11.0133	3.29786e-28	2.14515e-26
ENSG00000091972.17	138.984	1.86022	0.168992	11.0077	3.50659e-28	2.27788e-26
ENSG00000162073.12	307.689	1.97704	0.179619	11.0068	3.54191e-28	2.29775e-26
ENSG00000178776.4	27.7824	3.82641	0.347747	11.0034	3.67811e-28	2.38293e-26
ENSG00000128563.12	926.552	0.858726	0.0780475	11.0026	3.71213e-28	2.40178e-26
ENSG00000175305.15	95.445	2.09775	0.190682	11.0013	3.76576e-28	2.43324e-26
ENSG00000159403.14	65597.1	-1.78372	0.16215	-11.0004	3.80562e-28	2.45574e-26
ENSG00000170373.7	118.005	7.06088	0.642019	10.9979	3.91002e-28	2.51976e-26
ENSG00000237424.1	159.766	2.09014	0.190101	10.9949	4.04314e-28	2.6021e-26
ENSG00000145850.7	77.4557	-3.51869	0.320155	-10.9906	4.24253e-28	2.72682e-26
ENSG00000272068.1	114.039	3.73982	0.340282	10.9904	4.25205e-28	2.72933e-26
ENSG00000111275.11	43619.5	-1.69097	0.153932	-10.9852	4.50467e-28	2.88768e-26
ENSG00000166823.5	125.932	1.97155	0.179485	10.9845	4.53563e-28	2.9037e-26
ENSG00000278768.1	90.7294	1.21977	0.111141	10.975	5.04035e-28	3.22258e-26
ENSG00000169228.12	393.575	1.07324	0.0978075	10.973	5.15582e-28	3.29208e-26
ENSG00000279141.2	161.523	3.17266	0.289279	10.9675	5.4776e-28	3.49296e-26
ENSG00000224805.2	62.1716	2.39609	0.218582	10.962	5.82177e-28	3.70757e-26
ENSG00000160888.6	3348.47	-1.34604	0.122814	-10.96	5.94898e-28	3.78363e-26
ENSG00000178397.11	520.29	0.740885	0.0676393	10.9535	6.39418e-28	4.06148e-26
ENSG00000186564.5	110.22	2.0858	0.190579	10.9445	7.05713e-28	4.47672e-26
ENSG00000186417.12	212.217	3.8622	0.352893	10.9444	7.06875e-28	4.47825e-26
ENSG00000205929.8	5.74515	-2.82793	0.258406	-10.9438	7.11743e-28	4.50323e-26
ENSG00000136928.4	126.344	4.95378	0.452668	10.9435	7.13693e-28	4.50971e-26
ENSG00000105771.12	968.986	1.1781	0.107669	10.9418	7.27231e-28	4.58929e-26
ENSG00000138670.15	1030.46	-1.82603	0.166943	-10.938	7.58184e-28	4.77843e-26
ENSG00000131473.15	4220.96	1.03649	0.0948008	10.9333	7.98796e-28	5.02786e-26
ENSG00000128408.8	54.1643	2.94455	0.269334	10.9327	8.03983e-28	5.05398e-26
ENSG00000139597.15	1252.24	-1.43991	0.131769	-10.9275	8.51496e-28	5.34575e-26
ENSG00000171864.4	36.2664	3.98186	0.364399	10.9272	8.5449e-28	5.35763e-26
ENSG00000117360.11	1470.46	0.987018	0.090349	10.9245	8.80206e-28	5.51177e-26
ENSG00000164045.10	180.351	2.12607	0.194655	10.9222	9.02526e-28	5.64426e-26
ENSG00000196407.10	150.006	1.74253	0.159547	10.9217	9.0771e-28	5.6694e-26
ENSG00000163214.19	639.994	0.785817	0.071953	10.9213	9.12192e-28	5.69009e-26
ENSG00000198759.10	15.3356	4.1177	0.377061	10.9205	9.19489e-28	5.72826e-26
ENSG00000171208.8	134.267	2.26546	0.207464	10.9197	9.27657e-28	5.77176e-26
ENSG00000165060.10	636.098	-1.20888	0.110735	-10.9169	9.57478e-28	5.94969e-26
ENSG00000163872.14	693.364	1.02561	0.0939591	10.9155	9.72131e-28	6.03304e-26
ENSG00000099822.2	79.577	3.28184	0.300822	10.9096	1.03746e-27	6.4303e-26
ENSG00000135127.10	553.014	2.24726	0.206006	10.9087	1.04732e-27	6.48313e-26
ENSG00000188878.15	127.821	1.43253	0.131365	10.9049	1.09195e-27	6.75082e-26
ENSG00000100297.14	2533.75	1.3768	0.126279	10.9028	1.11764e-27	6.90086e-26
ENSG00000146215.12	338.634	2.13756	0.196115	10.8995	1.1584e-27	7.1435e-26
ENSG00000197172.9	339.08	8.13435	0.746827	10.8919	1.26012e-27	7.76091e-26
ENSG00000101342.8	118.778	2.3396	0.214886	10.8876	1.32032e-27	8.12139e-26
ENSG00000196177.11	12481	-1.78065	0.163559	-10.8869	1.33148e-27	8.17967e-26
ENSG00000167395.10	550.273	0.815467	0.074915	10.8852	1.3555e-27	8.31678e-26
ENSG00000143390.16	1498.64	1.13941	0.104678	10.8849	1.35995e-27	8.33355e-26
ENSG00000115738.8	8056.33	-1.45162	0.133391	-10.8825	1.39696e-27	8.54958e-26
ENSG00000203985.9	137.221	4.12621	0.379174	10.8821	1.40273e-27	8.5741e-26
ENSG00000103064.12	168.086	1.79602	0.165047	10.8819	1.40665e-27	8.58726e-26
ENSG00000132694.17	2335.56	1.11588	0.102558	10.8804	1.42943e-27	8.71538e-26
ENSG00000109205.15	191.193	7.10376	0.653119	10.8767	1.48888e-27	9.0665e-26
ENSG00000163479.12	12119	1.19982	0.110337	10.8741	1.53152e-27	9.30563e-26
ENSG00000183150.6	21.2012	2.49098	0.229075	10.8741	1.53197e-27	9.30563e-26
ENSG00000115042.8	1606.15	-1.16378	0.107032	-10.8732	1.54637e-27	9.38138e-26
ENSG00000065559.13	915.796	-0.848724	0.0780673	-10.8717	1.57257e-27	9.52841e-26
ENSG00000184160.7	253.335	3.30633	0.30422	10.8682	1.63346e-27	9.88509e-26
ENSG00000165841.8	125.118	-3.73834	0.344126	-10.8633	1.7244e-27	1.04225e-25
ENSG00000110583.11	504.921	1.0642	0.0980217	10.8568	1.85163e-27	1.11775e-25
ENSG00000138092.9	281.007	1.53783	0.141661	10.8557	1.873e-27	1.12926e-25
ENSG00000171497.4	1731.36	-0.905331	0.0834319	-10.8511	1.96959e-27	1.18602e-25
ENSG00000115652.13	1388.76	0.901353	0.0830719	10.8503	1.98826e-27	1.19578e-25
ENSG00000181135.14	378.775	0.996054	0.0918188	10.848	2.03739e-27	1.22382e-25
ENSG00000105486.12	1308.55	1.11679	0.102956	10.8472	2.05611e-27	1.23354e-25
ENSG00000131142.12	202.271	4.39291	0.40505	10.8453	2.09852e-27	1.25743e-25
ENSG00000254233.1	150.288	4.56177	0.420724	10.8427	2.16056e-27	1.29302e-25
ENSG00000196169.13	25.5098	-2.42221	0.223433	-10.8409	2.20264e-27	1.31658e-25
ENSG00000255152.7	37.9491	1.78933	0.165066	10.8401	2.22177e-27	1.32638e-25
ENSG00000106038.11	13.5936	5.72586	0.52834	10.8374	2.28759e-27	1.36401e-25
ENSG00000197858.9	10440.7	1.41206	0.130365	10.8316	2.43859e-27	1.45226e-25
ENSG00000077935.15	47.7921	3.75444	0.34663	10.8312	2.44797e-27	1.45607e-25
ENSG00000014164.6	1566.17	1.13561	0.104857	10.83	2.48092e-27	1.47386e-25
ENSG00000255559.1	14.9345	2.14818	0.198395	10.8278	2.54147e-27	1.50799e-25
ENSG00000166855.8	3094.44	-0.898486	0.082997	-10.8255	2.6061e-27	1.54446e-25
ENSG00000114544.14	1542.27	0.825375	0.0762509	10.8245	2.63639e-27	1.55861e-25
ENSG00000213199.6	67.7654	2.02826	0.187377	10.8245	2.63498e-27	1.55861e-25
ENSG00000261643.1	21.424	2.3277	0.215163	10.8183	2.81944e-27	1.66481e-25
ENSG00000125740.12	1993.45	-3.26774	0.30208	-10.8175	2.8451e-27	1.67682e-25
ENSG00000280157.1	9.98861	3.18879	0.294783	10.8174	2.84668e-27	1.67682e-25
ENSG00000010292.11	1259.39	1.38822	0.128361	10.815	2.92262e-27	1.71947e-25
ENSG00000120254.14	518.714	1.52369	0.140901	10.8139	2.9571e-27	1.73766e-25
ENSG00000225518.2	35.0136	2.35033	0.217402	10.811	3.05292e-27	1.7918e-25
ENSG00000169762.15	1615.59	-1.05317	0.0974276	-10.8097	3.09572e-27	1.81473e-25
ENSG00000163463.10	1407.64	1.17074	0.108336	10.8065	3.20578e-27	1.87698e-25
ENSG00000073712.12	2674.74	-1.08845	0.100746	-10.8038	3.30173e-27	1.93084e-25
ENSG00000141569.9	646.347	1.02058	0.0944749	10.8026	3.34512e-27	1.95386e-25
ENSG00000108262.14	1350.9	0.960135	0.0888846	10.802	3.36628e-27	1.96386e-25
ENSG00000275966.1	12.3022	3.71277	0.343899	10.7961	3.59065e-27	2.09225e-25
ENSG00000182004.11	2500.05	1.17707	0.109128	10.7862	4.00121e-27	2.32869e-25
ENSG00000106012.16	651.575	1.1363	0.105364	10.7845	4.07354e-27	2.36796e-25
ENSG00000142166.11	4067.15	-0.794912	0.0737234	-10.7824	4.17083e-27	2.42162e-25
ENSG00000121904.16	70.1177	3.0941	0.286998	10.7809	4.2367e-27	2.45693e-25
ENSG00000215252.10	836.369	1.63689	0.151931	10.7739	4.57331e-27	2.64898e-25
ENSG00000233871.1	29.58	2.35433	0.218547	10.7726	4.63522e-27	2.68165e-25
ENSG00000162688.14	1868.96	-1.5124	0.140475	-10.7664	4.96142e-27	2.86696e-25
ENSG00000135638.12	76.0289	3.82047	0.354991	10.7622	5.19341e-27	2.99745e-25
ENSG00000188566.10	367.923	1.00929	0.093792	10.7609	5.26549e-27	3.03546e-25
ENSG00000108469.13	1251.47	0.893395	0.0830321	10.7596	5.33813e-27	3.07369e-25
ENSG00000166866.11	144.113	3.02994	0.281759	10.7537	5.69373e-27	3.27358e-25
ENSG00000224960.3	63.405	8.5718	0.797109	10.7536	5.69874e-27	3.27358e-25
ENSG00000095596.10	260.379	-3.90282	0.362943	-10.7533	5.72082e-27	3.28239e-25
ENSG00000060971.16	10854.9	-1.54586	0.143808	-10.7495	5.95853e-27	3.41475e-25
ENSG00000124571.16	1607.96	0.939904	0.0874651	10.746	6.18562e-27	3.54072e-25
ENSG00000110077.13	1181.5	-1.83588	0.170947	-10.7395	6.64218e-27	3.79759e-25
ENSG00000114270.14	762.698	3.23603	0.301372	10.7376	6.77578e-27	3.86943e-25
ENSG00000105609.15	353.931	-1.94141	0.180816	-10.737	6.82475e-27	3.89283e-25
ENSG00000143771.10	1622.24	1.08131	0.100741	10.7336	7.07745e-27	4.03224e-25
ENSG00000007314.10	79.65	2.11655	0.197192	10.7334	7.09297e-27	4.03636e-25
ENSG00000175445.13	159.085	2.09626	0.195306	10.7332	7.10914e-27	4.04083e-25
ENSG00000145911.5	84.6522	1.97096	0.183664	10.7314	7.2513e-27	4.11683e-25
ENSG00000233461.4	598.787	2.22292	0.207236	10.7265	7.64185e-27	4.3335e-25
ENSG00000134323.10	110.413	3.67244	0.342458	10.7238	7.87313e-27	4.45946e-25
ENSG00000150625.15	114.294	-3.17655	0.296262	-10.7221	8.0175e-27	4.53595e-25
ENSG00000108602.16	4748.04	4.86454	0.453717	10.7215	8.0645e-27	4.55724e-25
ENSG00000112659.12	1230.72	0.818835	0.0763849	10.7199	8.21311e-27	4.63583e-25
ENSG00000083123.13	1580.35	-1.52698	0.142448	-10.7195	8.24263e-27	4.64711e-25
ENSG00000198899.2	269877	-1.41814	0.132349	-10.7151	8.64262e-27	4.86697e-25
ENSG00000196458.9	415.287	1.08551	0.101316	10.7141	8.73935e-27	4.91576e-25
ENSG00000262410.1	15.6062	2.21659	0.206907	10.713	8.84649e-27	4.97028e-25
ENSG00000181544.12	19.1644	2.24056	0.209159	10.7122	8.91808e-27	5.00472e-25
ENSG00000179083.6	145.835	5.38301	0.502653	10.7092	9.21511e-27	5.16545e-25
ENSG00000251258.1	45.3331	7.96952	0.744528	10.7041	9.73436e-27	5.45023e-25
ENSG00000107807.11	156.033	2.83822	0.265224	10.7012	1.0045e-26	5.61771e-25
ENSG00000249550.5	76.2734	5.77318	0.539505	10.7009	1.00818e-26	5.63179e-25
ENSG00000125835.16	6291.91	1.15985	0.108394	10.7003	1.01453e-26	5.66075e-25
ENSG00000130720.11	20.3917	5.59049	0.523044	10.6884	1.1538e-26	6.43048e-25
ENSG00000229320.3	220.336	1.25859	0.117765	10.6873	1.16674e-26	6.49517e-25
ENSG00000280081.2	52.5831	8.20974	0.768294	10.6857	1.18776e-26	6.60464e-25
ENSG00000197461.12	1056.86	1.95255	0.182745	10.6845	1.20256e-26	6.67927e-25
ENSG00000184677.15	642.218	0.912404	0.085399	10.684	1.20932e-26	6.70919e-25
ENSG00000130822.14	68.0517	5.90587	0.552996	10.6798	1.2659e-26	7.01505e-25
ENSG00000168439.15	5040.18	0.913933	0.085579	10.6794	1.27077e-26	7.03404e-25
ENSG00000159921.13	4184.39	-1.58426	0.148395	-10.676	1.3189e-26	7.29215e-25
ENSG00000137185.10	305.655	0.978956	0.0917185	10.6735	1.35439e-26	7.4799e-25
ENSG00000117153.14	1488.7	0.802005	0.0751464	10.6726	1.36783e-26	7.54554e-25
ENSG00000100479.11	194.557	1.61397	0.151233	10.6721	1.37546e-26	7.57904e-25
ENSG00000213886.3	3338.22	2.54416	0.238553	10.6649	1.48485e-26	8.17257e-25
ENSG00000122678.13	717.452	0.7349	0.0689247	10.6624	1.52662e-26	8.39295e-25
ENSG00000277639.1	24.4717	-2.54107	0.238476	-10.6554	1.64471e-26	9.03198e-25
ENSG00000141570.9	493.934	1.16843	0.109759	10.6454	1.83139e-26	1.00458e-24
ENSG00000170542.5	597.119	-1.58362	0.148764	-10.6452	1.83636e-26	1.00617e-24
ENSG00000228109.1	42.2415	2.34853	0.22064	10.6442	1.85625e-26	1.01593e-24
ENSG00000237686.5	48.1097	3.76142	0.353386	10.6439	1.86103e-26	1.0174e-24
ENSG00000263513.4	11.7168	3.18071	0.298838	10.6436	1.86763e-26	1.01986e-24
ENSG00000256525.5	291.962	0.960221	0.0902205	10.643	1.87878e-26	1.0248e-24
ENSG00000230454.1	20.0185	2.15655	0.20264	10.6423	1.89474e-26	1.03235e-24
ENSG00000242265.4	8106.05	4.57461	0.429898	10.6412	1.91738e-26	1.04351e-24
ENSG00000130164.10	5140.39	-1.51884	0.142767	-10.6386	1.97011e-26	1.07101e-24
ENSG00000149639.13	744.944	1.462	0.137456	10.6361	2.02454e-26	1.09938e-24
ENSG00000006118.13	590.886	2.66387	0.250527	10.6331	2.09123e-26	1.13433e-24
ENSG00000115194.9	40.9443	3.87949	0.365084	10.6263	2.24892e-26	1.2185e-24
ENSG00000099364.15	375.666	1.05131	0.0989597	10.6236	2.31484e-26	1.25282e-24
ENSG00000279711.1	2.03135	-3.38499	0.31889	-10.6149	2.54064e-26	1.3735e-24
ENSG00000239521.6	315.55	1.54462	0.145572	10.6107	2.65754e-26	1.4351e-24
ENSG00000162444.11	505.072	1.98753	0.187319	10.6104	2.66655e-26	1.43837e-24
ENSG00000227036.5	185.335	3.33307	0.314203	10.608	2.73432e-26	1.47329e-24
ENSG00000274020.1	171.426	1.55269	0.146438	10.603	2.88499e-26	1.55276e-24
ENSG00000174996.10	621.035	1.12932	0.10652	10.6019	2.91902e-26	1.56933e-24
ENSG00000071564.13	1490.61	1.0202	0.0962703	10.5973	3.06852e-26	1.64789e-24
ENSG00000101104.11	950.949	1.68225	0.158769	10.5955	3.12566e-26	1.67578e-24
ENSG00000144668.10	661.066	-1.86437	0.175959	-10.5955	3.12734e-26	1.67578e-24
ENSG00000185252.16	338.415	0.972913	0.0918331	10.5944	3.16497e-26	1.69408e-24
ENSG00000122133.15	126.527	7.07669	0.668384	10.5878	3.39628e-26	1.81589e-24
ENSG00000160207.7	16.6582	2.11006	0.199351	10.5847	3.51039e-26	1.87484e-24
ENSG00000257698.1	105.679	1.6312	0.15414	10.5826	3.5904e-26	1.91547e-24
ENSG00000115568.14	503.416	0.80969	0.076526	10.5806	3.6668e-26	1.95408e-24
ENSG00000276023.3	671.872	-0.99994	0.0945152	-10.5797	3.70254e-26	1.97097e-24
ENSG00000079739.14	8713.59	-1.2732	0.120404	-10.5744	3.91481e-26	2.0817e-24
ENSG00000261713.5	237.701	6.52301	0.616872	10.5743	3.91937e-26	2.08184e-24
ENSG00000249628.2	69.4826	6.16865	0.583418	10.5733	3.96312e-26	2.10279e-24
ENSG00000143590.12	137.572	2.09985	0.198623	10.5721	4.01584e-26	2.12844e-24
ENSG00000119640.7	116.639	1.11707	0.105694	10.5689	4.15192e-26	2.19817e-24
ENSG00000120833.12	1079.53	-2.19628	0.207864	-10.5659	4.28777e-26	2.26763e-24
ENSG00000165757.8	975.415	1.73893	0.164589	10.5653	4.31688e-26	2.28054e-24
ENSG00000265415.1	23.6375	2.6111	0.247156	10.5646	4.34949e-26	2.29528e-24
ENSG00000119772.15	1073.12	1.2851	0.121692	10.5603	4.55415e-26	2.40067e-24
ENSG00000128928.7	8340.84	-1.23478	0.116929	-10.5601	4.56056e-26	2.40145e-24
ENSG00000147799.10	187.789	1.54359	0.146215	10.557	4.71528e-26	2.47756e-24
ENSG00000164032.10	4290.55	1.15868	0.109754	10.5571	4.71077e-26	2.47756e-24
ENSG00000264538.5	146.638	1.21587	0.115254	10.5495	5.10866e-26	2.68136e-24
ENSG00000267014.4	10.3188	5.26768	0.49942	10.5476	5.21181e-26	2.73255e-24
ENSG00000131153.7	367.362	1.7475	0.165788	10.5406	5.61539e-26	2.94098e-24
ENSG00000100994.10	3464.79	1.4097	0.133774	10.5379	5.77567e-26	3.02167e-24
ENSG00000160606.9	571.821	1.62632	0.154344	10.537	5.83129e-26	3.04749e-24
ENSG00000198556.12	244.319	1.02881	0.0976388	10.5369	5.84191e-26	3.04977e-24
ENSG00000274270.1	8.20126	2.66045	0.252533	10.5351	5.95374e-26	3.10482e-24
ENSG00000116161.16	2418.19	1.03893	0.098623	10.5344	5.99827e-26	3.12469e-24
ENSG00000171502.13	45.6456	3.98341	0.378235	10.5316	6.17815e-26	3.21495e-24
ENSG00000146674.13	10742.4	-1.99831	0.189779	-10.5297	6.30682e-26	3.2784e-24
ENSG00000214776.8	15.7633	2.45489	0.233152	10.5292	6.33998e-26	3.29212e-24
ENSG00000105520.9	1257.33	1.15897	0.110139	10.5228	6.78424e-26	3.51905e-24
ENSG00000160469.15	111.591	1.78703	0.169828	10.5226	6.79741e-26	3.51972e-24
ENSG00000271888.1	16.0588	2.16712	0.205949	10.5226	6.79999e-26	3.51972e-24
ENSG00000183908.5	24.4509	-2.81974	0.267992	-10.5217	6.85877e-26	3.54637e-24
ENSG00000250696.4	130.043	2.46548	0.23439	10.5187	7.08381e-26	3.65884e-24
ENSG00000104974.9	33.8208	-1.76037	0.167393	-10.5164	7.25774e-26	3.7447e-24
ENSG00000151611.12	900.792	-1.18671	0.112852	-10.5157	7.31545e-26	3.77048e-24
ENSG00000137992.13	1721.37	-1.13153	0.107694	-10.5069	8.03279e-26	4.13145e-24
ENSG00000139974.14	391.633	1.17165	0.111512	10.5069	8.02941e-26	4.13145e-24
ENSG00000106397.10	5829.8	1.0143	0.0965449	10.506	8.10901e-26	4.16625e-24
ENSG00000230445.4	29.5074	2.89702	0.275764	10.5054	8.15483e-26	4.18537e-24
ENSG00000171428.12	244.247	-1.3286	0.126489	-10.5037	8.30668e-26	4.25881e-24
ENSG00000259439.2	27.6138	6.74636	0.642539	10.4995	8.6809e-26	4.44599e-24
ENSG00000131018.21	1169.3	-1.33303	0.126987	-10.4974	8.88326e-26	4.54485e-24
ENSG00000156535.12	576.105	2.45642	0.234081	10.4939	9.21579e-26	4.71002e-24
ENSG00000281398.1	32.0881	2.41919	0.230545	10.4933	9.26989e-26	4.7327e-24
ENSG00000144820.6	265.827	-2.71512	0.258852	-10.4891	9.69654e-26	4.94533e-24
ENSG00000112183.13	258.807	2.52794	0.241026	10.4883	9.78233e-26	4.98386e-24
ENSG00000163516.12	1265.33	0.838089	0.0799146	10.4873	9.88148e-26	5.02912e-24
ENSG00000137309.18	3610.38	1.70447	0.162534	10.4869	9.92614e-26	5.04656e-24
ENSG00000127957.15	68.1822	1.07297	0.102346	10.4838	1.02538e-25	5.20772e-24
ENSG00000139651.10	960.756	0.792428	0.0755886	10.4834	1.02948e-25	5.22308e-24
ENSG00000221867.7	403.475	7.13387	0.680541	10.4826	1.03799e-25	5.25631e-24
ENSG00000276409.3	171.266	-1.89286	0.180571	-10.4826	1.03819e-25	5.25631e-24
ENSG00000173267.12	863.73	3.12603	0.298242	10.4815	1.05024e-25	5.31181e-24
ENSG00000161904.10	1848.79	0.756729	0.0721974	10.4814	1.05186e-25	5.31448e-24
ENSG00000257167.2	157.573	1.61427	0.154028	10.4804	1.06329e-25	5.36665e-24
ENSG00000146054.16	54.8958	2.53533	0.241917	10.4802	1.06544e-25	5.3719e-24
ENSG00000140299.10	1594.68	-0.743277	0.0709542	-10.4754	1.1201e-25	5.64167e-24
ENSG00000056291.16	56.6881	6.24578	0.596367	10.473	1.14882e-25	5.78034e-24
ENSG00000136689.17	3259.89	-2.11274	0.201786	-10.4702	1.18372e-25	5.94977e-24
ENSG00000215440.10	433.837	1.17122	0.111868	10.4697	1.19079e-25	5.97912e-24
ENSG00000234912.8	164.093	1.15949	0.110789	10.4658	1.24054e-25	6.22254e-24
ENSG00000272129.1	57.6988	-1.57255	0.150315	-10.4617	1.29575e-25	6.49277e-24
ENSG00000157680.14	21.1991	2.17165	0.207632	10.4592	1.33037e-25	6.65939e-24
ENSG00000222041.9	615.35	1.99497	0.190787	10.4566	1.36744e-25	6.8379e-24
ENSG00000096384.18	44855.8	0.959253	0.091738	10.4564	1.36901e-25	6.83874e-24
ENSG00000171931.11	60.9873	4.21728	0.403442	10.4533	1.41584e-25	7.06542e-24
ENSG00000132026.12	27.556	5.64787	0.540623	10.447	1.51293e-25	7.53961e-24
ENSG00000232677.5	372.592	2.78188	0.266288	10.4469	1.51397e-25	7.53961e-24
ENSG00000179832.16	1816.2	1.31384	0.12577	10.4464	1.52176e-25	7.5707e-24
ENSG00000135637.12	264.016	0.922202	0.0882945	10.4446	1.55079e-25	7.70724e-24
ENSG00000059769.18	1032.91	-1.26273	0.1209	-10.4445	1.55289e-25	7.70977e-24
ENSG00000137269.13	450.482	2.29983	0.220272	10.4409	1.61304e-25	8.00023e-24
ENSG00000223855.1	44.6839	3.00053	0.287396	10.4404	1.6213e-25	8.03301e-24
ENSG00000163110.13	4101.32	-1.09732	0.105145	-10.4362	1.69406e-25	8.38498e-24
ENSG00000167302.8	499.549	0.872081	0.0835824	10.4338	1.73821e-25	8.59476e-24
ENSG00000259153.1	28.6619	2.03926	0.195509	10.4305	1.79967e-25	8.88963e-24
ENSG00000176890.14	856.667	1.75652	0.168425	10.4291	1.82561e-25	9.00864e-24
ENSG00000177575.11	1649.24	-2.01224	0.192957	-10.4284	1.83941e-25	9.05835e-24
ENSG00000213865.6	97.4814	1.22748	0.117704	10.4285	1.83853e-25	9.05835e-24
ENSG00000177606.6	7837.04	-1.56047	0.149665	-10.4264	1.87894e-25	9.24364e-24
ENSG00000061936.8	1197.33	0.676039	0.0648645	10.4223	1.96117e-25	9.63847e-24
ENSG00000135253.12	51.2784	2.73483	0.26247	10.4196	2.01835e-25	9.90948e-24
ENSG00000196196.2	402.568	2.84011	0.272627	10.4175	2.06231e-25	1.01151e-23
ENSG00000066032.17	361.115	5.82554	0.559263	10.4165	2.08582e-25	1.02201e-23
ENSG00000181938.12	157.311	1.40026	0.134475	10.4128	2.16745e-25	1.06094e-23
ENSG00000133706.16	2845.44	0.681693	0.0654698	10.4123	2.17819e-25	1.06512e-23
ENSG00000196295.10	490.954	1.10433	0.10609	10.4094	2.24595e-25	1.09715e-23
ENSG00000090520.9	4933.24	0.86177	0.0828121	10.4063	2.31968e-25	1.13204e-23
ENSG00000175711.7	263.187	1.46545	0.140837	10.4053	2.3456e-25	1.14354e-23
ENSG00000128165.8	743.984	2.1634	0.207924	10.4048	2.35846e-25	1.14866e-23
ENSG00000042062.10	149.931	-2.46673	0.23712	-10.4029	2.4054e-25	1.17035e-23
ENSG00000007545.14	328.974	0.908258	0.0873228	10.4012	2.44937e-25	1.18936e-23
ENSG00000143393.15	2618.02	0.787762	0.0757377	10.4012	2.44868e-25	1.18936e-23
ENSG00000152495.9	67.1248	-1.81258	0.174275	-10.4007	2.46146e-25	1.19404e-23
ENSG00000100522.7	2028.54	-1.10485	0.106279	-10.3957	2.59349e-25	1.25684e-23
ENSG00000226644.4	56.8535	2.29838	0.221099	10.3953	2.60514e-25	1.26122e-23
ENSG00000239415.1	40.0546	1.93649	0.186425	10.3875	2.82661e-25	1.36708e-23
ENSG00000188613.6	67.3501	2.645	0.254645	10.387	2.84042e-25	1.3724e-23
ENSG00000106089.10	100.007	1.56323	0.1505	10.3869	2.84395e-25	1.37274e-23
ENSG00000147697.7	18.5889	3.48171	0.335429	10.3799	3.06185e-25	1.47645e-23
ENSG00000176371.12	374.368	0.969851	0.0934401	10.3794	3.07757e-25	1.48256e-23
ENSG00000245812.2	9.12628	2.58914	0.249522	10.3764	3.17534e-25	1.52815e-23
ENSG00000269069.1	25.7965	2.10648	0.203016	10.3759	3.19119e-25	1.53426e-23
ENSG00000131462.6	1584.72	1.06441	0.10262	10.3723	3.31538e-25	1.5924e-23
ENSG00000168952.14	529.53	1.64448	0.158574	10.3704	3.38139e-25	1.6225e-23
ENSG00000221886.3	129.261	1.20218	0.115929	10.37	3.39508e-25	1.62746e-23
ENSG00000099860.7	7421.67	-1.90799	0.184057	-10.3663	3.52869e-25	1.68985e-23
ENSG00000232850.3	8.15901	3.592	0.346536	10.3654	3.56125e-25	1.70376e-23
ENSG00000228315.10	52.799	1.84283	0.177867	10.3607	3.74241e-25	1.78867e-23
ENSG00000213759.7	1322.33	3.17798	0.3068	10.3585	3.82984e-25	1.82866e-23
ENSG00000128567.15	1705.48	1.57152	0.151718	10.3582	3.84092e-25	1.83216e-23
ENSG00000229950.1	17.5786	4.06121	0.392112	10.3573	3.87879e-25	1.84841e-23
ENSG00000182173.11	1198.22	1.02054	0.0985473	10.3559	3.93569e-25	1.87369e-23
ENSG00000165030.3	2393	-1.41894	0.137026	-10.3553	3.95896e-25	1.88293e-23
ENSG00000185291.9	293.787	1.25714	0.12141	10.3545	3.99286e-25	1.89719e-23
ENSG00000132563.14	48.3465	2.91725	0.281789	10.3526	4.07256e-25	1.93318e-23
ENSG00000197063.9	878.522	1.26371	0.122072	10.3522	4.09122e-25	1.94014e-23
ENSG00000223745.6	199.831	1.36215	0.131596	10.351	4.14177e-25	1.9622e-23
ENSG00000115129.12	1395.72	1.8258	0.176488	10.3451	4.4025e-25	2.08369e-23
ENSG00000164941.12	1028.33	0.966676	0.093497	10.3391	4.68867e-25	2.21698e-23
ENSG00000106211.8	24501.8	1.6375	0.1584	10.3378	4.75435e-25	2.24586e-23
ENSG00000228626.1	37.8256	7.77947	0.752665	10.3359	4.84812e-25	2.28793e-23
ENSG00000181631.6	107.056	-1.97422	0.191038	-10.3342	4.9367e-25	2.32747e-23
ENSG00000213401.7	217.395	7.81418	0.756349	10.3314	5.07896e-25	2.39222e-23
ENSG00000135862.5	6236.66	1.36346	0.131981	10.3307	5.11705e-25	2.40784e-23
ENSG00000169436.15	145.188	4.34208	0.420343	10.3298	5.16419e-25	2.42767e-23
ENSG00000163295.4	77.2907	6.3757	0.617469	10.3255	5.40144e-25	2.53675e-23
ENSG00000173114.11	20.3127	-2.64736	0.256464	-10.3226	5.57165e-25	2.61416e-23
ENSG00000184916.7	525.453	1.66353	0.161168	10.3217	5.61922e-25	2.63394e-23
ENSG00000163738.17	405.89	-1.38823	0.134518	-10.32	5.72212e-25	2.67959e-23
ENSG00000278000.1	26.4691	2.08705	0.202243	10.3195	5.75026e-25	2.69018e-23
ENSG00000254481.1	6.18838	3.02359	0.29302	10.3187	5.79956e-25	2.71064e-23
ENSG00000162840.4	95.9733	-3.21685	0.311812	-10.3166	5.92565e-25	2.76691e-23
ENSG00000226674.7	93.6744	3.30048	0.32	10.314	6.09126e-25	2.84152e-23
ENSG00000215262.6	128.231	7.33629	0.711596	10.3096	6.37469e-25	2.97088e-23
ENSG00000240990.8	8.98169	5.12845	0.497456	10.3094	6.39222e-25	2.97621e-23
ENSG00000183155.4	708.141	0.877963	0.0851702	10.3083	6.46105e-25	3.00538e-23
ENSG00000171431.3	41.4651	6.52128	0.632673	10.3075	6.5173e-25	3.02865e-23
ENSG00000188312.12	124.114	1.111	0.107811	10.305	6.68857e-25	3.10527e-23
ENSG00000167315.16	16340.3	-1.60858	0.156141	-10.3021	6.89378e-25	3.19749e-23
ENSG00000072682.17	1550.2	1.43277	0.139091	10.3009	6.97888e-25	3.23388e-23
ENSG00000133665.11	93.2398	3.48195	0.338138	10.2974	7.23643e-25	3.35003e-23
ENSG00000108001.12	41.4794	2.27352	0.220822	10.2957	7.36621e-25	3.40687e-23
ENSG00000095397.12	358.547	1.46415	0.14223	10.2943	7.47961e-25	3.45603e-23
ENSG00000187866.7	672.585	-0.78622	0.076384	-10.293	7.5786e-25	3.49845e-23
ENSG00000146085.7	5907.91	-1.353	0.131458	-10.2922	7.64033e-25	3.52361e-23
ENSG00000198160.13	1179.01	-0.821672	0.0798596	-10.289	7.90325e-25	3.64141e-23
ENSG00000223802.6	37.4742	4.44236	0.431778	10.2885	7.93848e-25	3.65418e-23
ENSG00000100604.11	26.2863	5.20331	0.505912	10.285	8.23362e-25	3.78645e-23
ENSG00000227896.2	30.894	1.47836	0.14376	10.2835	8.36157e-25	3.84167e-23
ENSG00000174938.13	1589.98	3.43169	0.333717	10.2832	8.38762e-25	3.85e-23
ENSG00000147789.14	748.545	0.939926	0.0914145	10.282	8.49226e-25	3.89435e-23
ENSG00000151849.13	226.574	1.23265	0.119898	10.2808	8.59766e-25	3.93897e-23
ENSG00000197774.11	315.33	1.2085	0.117619	10.2747	9.15907e-25	4.19223e-23
ENSG00000164104.10	1947.39	1.35487	0.1319	10.272	9.42346e-25	4.30919e-23
ENSG00000180921.6	4571.96	1.45947	0.142124	10.269	9.7196e-25	4.44044e-23
ENSG00000168065.14	825.3	4.18948	0.407991	10.2686	9.76493e-25	4.45697e-23
ENSG00000130821.14	1338.51	2.90876	0.283291	10.2678	9.84666e-25	4.49006e-23
ENSG00000226174.5	19.4559	2.2194	0.216167	10.267	9.91978e-25	4.51555e-23
ENSG00000266402.3	58.9407	2.3201	0.225976	10.267	9.92112e-25	4.51555e-23
ENSG00000165490.11	94.7873	1.53708	0.149731	10.2656	1.0074e-24	4.58086e-23
ENSG00000171223.5	5368.89	-1.56172	0.152149	-10.2644	1.01925e-24	4.63042e-23
ENSG00000234380.1	112.718	2.94261	0.286797	10.2602	1.06455e-24	4.83167e-23
ENSG00000137558.6	72.8399	3.69073	0.35991	10.2546	1.12832e-24	5.11636e-23
ENSG00000075239.12	15457.9	-1.41146	0.137647	-10.2542	1.13272e-24	5.1315e-23
ENSG00000134871.16	10388.1	1.6328	0.159279	10.2512	1.16884e-24	5.29022e-23
ENSG00000138100.12	62.4283	4.13806	0.403807	10.2476	1.21298e-24	5.48489e-23
ENSG00000176909.10	60.6612	2.01958	0.197083	10.2473	1.21651e-24	5.49578e-23
ENSG00000066322.11	2364.48	0.779726	0.0760944	10.2468	1.22289e-24	5.51943e-23
ENSG00000176422.12	3013.85	-1.33104	0.129933	-10.2441	1.25803e-24	5.67278e-23
ENSG00000271327.1	16.28	2.12642	0.207611	10.2423	1.281e-24	5.77103e-23
ENSG00000167378.7	1048.29	0.89132	0.0870253	10.2421	1.28433e-24	5.78069e-23
ENSG00000172458.4	108.588	3.18774	0.311254	10.2416	1.29061e-24	5.80358e-23
ENSG00000091409.13	2790.8	1.37361	0.134221	10.234	1.39654e-24	6.2741e-23
ENSG00000179455.7	27.9757	3.95403	0.386369	10.2338	1.39896e-24	6.2792e-23
ENSG00000087157.17	583.317	0.718076	0.070169	10.2335	1.40312e-24	6.29208e-23
ENSG00000175832.11	941.993	2.9833	0.29157	10.2319	1.42734e-24	6.39477e-23
ENSG00000160714.8	4234.59	0.748286	0.0731439	10.2303	1.45019e-24	6.49118e-23
ENSG00000198467.12	2030.02	1.89948	0.185715	10.2279	1.48646e-24	6.64739e-23
ENSG00000176920.11	116.527	2.98149	0.291562	10.2259	1.51759e-24	6.78038e-23
ENSG00000168096.13	497.08	1.06617	0.104283	10.2239	1.55056e-24	6.92132e-23
ENSG00000205716.4	1.15076	-3.432	0.335924	-10.2166	1.67125e-24	7.45324e-23
ENSG00000129993.13	187.942	-1.98861	0.194653	-10.2161	1.67891e-24	7.48051e-23
ENSG00000114999.7	1200.54	0.828482	0.0811109	10.2142	1.71287e-24	7.62485e-23
ENSG00000103150.5	1422.69	-1.29586	0.12687	-10.214	1.7157e-24	7.63049e-23
ENSG00000203668.1	590.764	1.72562	0.16901	10.2102	1.78588e-24	7.93536e-23
ENSG00000224358.1	12.4072	2.01634	0.197516	10.2085	1.81671e-24	8.06496e-23
ENSG00000106483.10	227.251	2.96703	0.290674	10.2074	1.83685e-24	8.14693e-23
ENSG00000185420.17	305.398	1.50447	0.147396	10.207	1.84533e-24	8.17712e-23
ENSG00000214087.7	924.931	1.16577	0.114227	10.2058	1.86867e-24	8.26547e-23
ENSG00000254338.1	12.9183	5.76846	0.565216	10.2058	1.86855e-24	8.26547e-23
ENSG00000248323.4	67.4868	4.13897	0.405656	10.2032	1.91911e-24	8.48086e-23
ENSG00000119403.12	526.815	1.40827	0.138068	10.1998	1.98706e-24	8.77319e-23
ENSG00000163297.15	1498.95	-1.28923	0.126409	-10.1988	2.00642e-24	8.85061e-23
ENSG00000142230.10	2995.32	0.830925	0.0814787	10.1981	2.02275e-24	8.91457e-23
ENSG00000276710.3	42.3018	1.74696	0.171346	10.1955	2.07678e-24	9.14441e-23
ENSG00000102317.16	5412.55	0.982868	0.0964116	10.1945	2.09826e-24	9.23066e-23
ENSG00000007047.13	1969.33	0.908621	0.0891637	10.1905	2.18677e-24	9.61132e-23
ENSG00000146733.12	1005.5	1.44411	0.141735	10.1888	2.2253e-24	9.76631e-23
ENSG00000183421.10	1166.9	-1.3665	0.134118	-10.1888	2.22605e-24	9.76631e-23
ENSG00000116017.9	784.794	2.49717	0.245154	10.1861	2.28732e-24	1.00261e-22
ENSG00000170166.5	6.96157	4.64243	0.455984	10.1811	2.4072e-24	1.0542e-22
ENSG00000100253.11	44.4233	3.9399	0.387005	10.1805	2.42342e-24	1.06036e-22
ENSG00000110756.16	1628.06	-1.51712	0.149092	-10.1757	2.54483e-24	1.11248e-22
ENSG00000164970.13	568.57	0.758975	0.0745972	10.1743	2.58219e-24	1.1278e-22
ENSG00000223768.1	76.48	1.53867	0.151246	10.1733	2.60893e-24	1.13845e-22
ENSG00000172613.6	573.959	0.948808	0.093273	10.1724	2.63423e-24	1.14846e-22
ENSG00000188486.3	1189.06	1.44145	0.141726	10.1707	2.68083e-24	1.16773e-22
ENSG00000004975.10	847.789	0.962477	0.0946361	10.1703	2.69078e-24	1.17102e-22
ENSG00000103343.11	315.431	0.649971	0.0639215	10.1683	2.74719e-24	1.1945e-22
ENSG00000187066.7	32.263	1.14488	0.112601	10.1676	2.76573e-24	1.20149e-22
ENSG00000163354.13	72.5053	1.88548	0.185488	10.1649	2.84296e-24	1.23393e-22
ENSG00000088305.17	125.849	1.67249	0.164578	10.1623	2.92024e-24	1.26635e-22
ENSG00000253276.2	1269.73	-1.65613	0.162985	-10.1613	2.95186e-24	1.27892e-22
ENSG00000133624.12	205.16	1.02382	0.10077	10.1601	2.98909e-24	1.29275e-22
ENSG00000267080.4	270.779	0.947537	0.0932605	10.1601	2.98741e-24	1.29275e-22
ENSG00000169241.16	3597.61	1.2225	0.120341	10.1586	3.03372e-24	1.31088e-22
ENSG00000146151.11	8.3303	-2.92744	0.288183	-10.1583	3.04466e-24	1.31444e-22
ENSG00000158406.3	51.6267	2.57534	0.253606	10.1549	3.1516e-24	1.35941e-22
ENSG00000261236.4	3723.33	1.67392	0.164924	10.1496	3.3262e-24	1.43345e-22
ENSG00000230533.1	18.6024	4.29859	0.423543	10.1491	3.3434e-24	1.43959e-22
ENSG00000271781.1	40.6102	2.50902	0.247359	10.1433	3.55067e-24	1.52748e-22
ENSG00000250049.4	9.33368	4.40144	0.434031	10.1408	3.63977e-24	1.56443e-22
ENSG00000134352.18	10172.8	-1.00946	0.0995611	-10.1391	3.70462e-24	1.59026e-22
ENSG00000231666.4	3.42867	3.52135	0.347305	10.1391	3.70641e-24	1.59026e-22
ENSG00000142039.3	1115.5	0.748076	0.07379	10.1379	3.75022e-24	1.60764e-22
ENSG00000103375.9	166.873	4.0986	0.40439	10.1353	3.85331e-24	1.64987e-22
ENSG00000184557.4	2222.21	-2.24323	0.221331	-10.1352	3.85553e-24	1.64987e-22
ENSG00000253931.1	12.7023	5.74341	0.566883	10.1316	4.00232e-24	1.71119e-22
ENSG00000011243.16	1529.31	0.777964	0.0767869	10.1315	4.00612e-24	1.7113e-22
ENSG00000100802.13	374.812	0.796451	0.0786209	10.1303	4.05554e-24	1.72938e-22
ENSG00000232855.5	11.3625	-2.46966	0.24379	-10.1303	4.05514e-24	1.72938e-22
ENSG00000142330.18	520.155	0.819194	0.0808698	10.1298	4.07539e-24	1.73632e-22
ENSG00000110422.10	2292.94	-0.820967	0.0810508	-10.129	4.10628e-24	1.74643e-22
ENSG00000135097.5	322.393	3.46046	0.341634	10.1291	4.10294e-24	1.74643e-22
ENSG00000149930.16	2157.2	0.686169	0.0677489	10.1281	4.14524e-24	1.76145e-22
ENSG00000189241.6	2700.2	-0.911733	0.0900604	-10.1236	4.34249e-24	1.84366e-22
ENSG00000124608.4	915.07	0.791575	0.078218	10.1201	4.49888e-24	1.9084e-22
ENSG00000109685.16	1475.9	1.10237	0.108948	10.1183	4.582e-24	1.94196e-22
ENSG00000267751.4	49.5258	2.17292	0.214917	10.1105	4.96257e-24	2.10142e-22
ENSG00000245149.3	46.3873	1.46544	0.144957	10.1095	5.01387e-24	2.1213e-22
ENSG00000150045.10	18.4878	-1.85761	0.183755	-10.1092	5.03075e-24	2.1266e-22
ENSG00000211448.10	119.706	4.0629	0.401934	10.1084	5.07187e-24	2.14212e-22
ENSG00000185298.11	980.85	1.00775	0.0997179	10.106	5.19692e-24	2.19303e-22
ENSG00000279048.1	10.4088	2.08914	0.206753	10.1045	5.27377e-24	2.22353e-22
ENSG00000120907.16	506.575	-3.13548	0.310381	-10.1021	5.40977e-24	2.2789e-22
ENSG00000125888.13	10.2058	4.94903	0.49012	10.0976	5.66188e-24	2.38304e-22
ENSG00000117151.11	1218	-1.05769	0.10478	-10.0943	5.852e-24	2.46092e-22
ENSG00000249001.4	14.8329	5.3725	0.532315	10.0927	5.95026e-24	2.50009e-22
ENSG00000260917.1	62.6904	1.50412	0.149092	10.0885	6.20847e-24	2.60633e-22
ENSG00000243944.4	18.0135	5.20064	0.515536	10.0878	6.25366e-24	2.62304e-22
ENSG00000147471.10	2245	-1.10214	0.109274	-10.086	6.3711e-24	2.66999e-22
ENSG00000239382.9	124.201	1.19772	0.118771	10.0842	6.48817e-24	2.71671e-22
ENSG00000269416.4	28.3835	4.55586	0.451938	10.0807	6.72229e-24	2.81232e-22
ENSG00000175643.8	296.555	1.90334	0.188832	10.0796	6.80282e-24	2.84113e-22
ENSG00000250612.1	40.3377	6.04361	0.599591	10.0796	6.80273e-24	2.84113e-22
ENSG00000138658.14	93.9711	1.33536	0.132539	10.0752	7.11188e-24	2.96511e-22
ENSG00000141314.11	71.6318	3.79003	0.376172	10.0753	7.10732e-24	2.96511e-22
ENSG00000180806.4	33.0014	5.87606	0.583305	10.0737	7.21739e-24	3.00652e-22
ENSG00000155090.13	2702.62	-1.4631	0.145259	-10.0724	7.32035e-24	3.0468e-22
ENSG00000214814.5	64.3887	5.49704	0.545839	10.0708	7.43701e-24	3.09271e-22
ENSG00000091317.7	4043.28	-1.03439	0.102738	-10.0682	7.63395e-24	3.1719e-22
ENSG00000262877.4	96.4575	2.14849	0.213489	10.0637	7.99598e-24	3.31949e-22
ENSG00000101695.7	605.289	-1.89919	0.188742	-10.0623	8.10519e-24	3.36196e-22
ENSG00000156269.4	32.6939	8.89696	0.884373	10.0602	8.28393e-24	3.43318e-22
ENSG00000174705.10	601.647	1.29774	0.129005	10.0596	8.33323e-24	3.45066e-22
ENSG00000137869.12	31.4802	4.9562	0.492898	10.0552	8.71117e-24	3.6041e-22
ENSG00000179364.12	1445.29	0.757293	0.0753149	10.055	8.73095e-24	3.60654e-22
ENSG00000214595.10	114.293	2.0132	0.200219	10.055	8.73189e-24	3.60654e-22
ENSG00000205208.4	156.656	1.13646	0.113031	10.0544	8.78825e-24	3.62674e-22
ENSG00000130158.12	1389.27	0.809217	0.0805156	10.0504	9.14515e-24	3.77082e-22
ENSG00000121691.4	19067.7	-1.43388	0.142696	-10.0485	9.32882e-24	3.8433e-22
ENSG00000260114.2	58.2534	1.08178	0.107689	10.0454	9.62868e-24	3.96348e-22
ENSG00000198142.4	1948.4	-1.16743	0.116238	-10.0434	9.82477e-24	4.04078e-22
ENSG00000132510.9	1165.9	-1.04324	0.10388	-10.0428	9.88646e-24	4.06272e-22
ENSG00000185803.7	1304.59	1.42764	0.142198	10.0398	1.01832e-23	4.18112e-22
ENSG00000175203.14	3288.14	0.651961	0.0649384	10.0397	1.02e-23	4.18449e-22
ENSG00000154342.5	26.4749	5.9965	0.597293	10.0395	1.0223e-23	4.19039e-22
ENSG00000204531.14	85.4177	1.99797	0.199109	10.0345	1.07482e-23	4.40197e-22
ENSG00000172534.12	2595.88	0.66172	0.0659465	10.0342	1.07835e-23	4.41271e-22
ENSG00000280670.1	98.225	1.40963	0.140516	10.0318	1.10473e-23	4.51685e-22
ENSG00000233016.5	1206.6	1.55838	0.155405	10.0279	1.14934e-23	4.69533e-22
ENSG00000166452.10	660.795	0.750755	0.0748693	10.0275	1.15344e-23	4.7081e-22
ENSG00000112877.7	246.195	1.36041	0.135691	10.0258	1.17433e-23	4.78935e-22
ENSG00000116128.8	883.605	1.32067	0.131751	10.024	1.19534e-23	4.87097e-22
ENSG00000165078.10	19.6512	5.10108	0.509058	10.0206	1.23714e-23	5.03707e-22
ENSG00000273723.1	17.2168	1.69868	0.169543	10.0192	1.25502e-23	5.10559e-22
ENSG00000143494.14	102.467	2.35767	0.235353	10.0176	1.27558e-23	5.18492e-22
ENSG00000183837.9	256.982	3.65282	0.364836	10.0122	1.34666e-23	5.46927e-22
ENSG00000158773.13	2373.42	0.84176	0.0840793	10.0115	1.35674e-23	5.50562e-22
ENSG00000167280.15	934.51	0.956986	0.0955969	10.0106	1.36869e-23	5.54945e-22
ENSG00000125447.15	1112.04	0.685143	0.0684507	10.0093	1.38747e-23	5.62094e-22
ENSG00000204386.9	5467.39	1.14317	0.114247	10.0062	1.43174e-23	5.79547e-22
ENSG00000175806.13	1498.31	-1.40651	0.140657	-9.99955	1.53087e-23	6.19154e-22
ENSG00000175931.11	1226.01	0.707468	0.0707548	9.99887	1.54151e-23	6.22941e-22
ENSG00000270412.1	4.05323	3.79179	0.379339	9.99581	1.5899e-23	6.41964e-22
ENSG00000101189.6	846.787	0.880239	0.0880618	9.9957	1.59155e-23	6.42095e-22
ENSG00000139579.11	1258.05	0.904453	0.0905123	9.9926	1.64224e-23	6.61999e-22
ENSG00000236809.2	19.4875	2.11182	0.211472	9.98627	1.75052e-23	7.05061e-22
ENSG00000162772.15	2217.08	-1.75154	0.175436	-9.98394	1.792e-23	7.21174e-22
ENSG00000175336.9	5495.78	-2.8959	0.290101	-9.98238	1.82043e-23	7.32007e-22
ENSG00000278952.1	44.8906	2.80436	0.281003	9.97983	1.86792e-23	7.50485e-22
ENSG00000130477.13	46.9485	3.67972	0.36872	9.97972	1.86993e-23	7.50674e-22
ENSG00000261460.1	42.9659	1.32322	0.132609	9.97834	1.89603e-23	7.60524e-22
ENSG00000165424.6	1891.75	-1.0981	0.110072	-9.97622	1.93708e-23	7.76346e-22
ENSG00000167393.15	414.159	1.02891	0.103149	9.97498	1.96141e-23	7.84804e-22
ENSG00000224424.7	60.6707	1.54455	0.154842	9.97499	1.96112e-23	7.84804e-22
ENSG00000148297.14	804.408	0.920396	0.0923017	9.9716	2.02923e-23	8.11277e-22
ENSG00000238198.1	15.8392	-1.5045	0.150882	-9.97141	2.03319e-23	8.1219e-22
ENSG00000269131.1	399.758	1.07019	0.107345	9.96959	2.07084e-23	8.26553e-22
ENSG00000102967.10	3014.87	-1.72124	0.172711	-9.96601	2.14686e-23	8.56194e-22
ENSG00000196550.9	22.9516	1.86393	0.187048	9.96501	2.16855e-23	8.64135e-22
ENSG00000248593.3	135.686	1.09682	0.110074	9.96434	2.18327e-23	8.69287e-22
ENSG00000232021.5	6.44596	3.9233	0.394273	9.95072	2.50362e-23	9.96021e-22
ENSG00000169313.9	16.1463	-2.47583	0.248849	-9.94915	2.54354e-23	1.01108e-21
ENSG00000152583.11	6656.16	2.73643	0.275056	9.94864	2.55648e-23	1.01539e-21
ENSG00000272899.2	25.8918	2.12675	0.213784	9.94811	2.57006e-23	1.01995e-21
ENSG00000140807.5	1493.35	3.8391	0.38593	9.94766	2.58174e-23	1.02375e-21
ENSG00000164074.13	422.333	-0.867503	0.0872215	-9.94598	2.62585e-23	1.0404e-21
ENSG00000226179.4	15.1992	2.11875	0.21309	9.94298	2.70599e-23	1.07128e-21
ENSG00000103550.12	424.976	0.7399	0.0744154	9.94284	2.70999e-23	1.07199e-21
ENSG00000155850.7	403.959	1.19576	0.120276	9.9418	2.7384e-23	1.08235e-21
ENSG00000136868.10	5396.36	-1.05945	0.106593	-9.93916	2.81188e-23	1.11049e-21
ENSG00000196428.11	1189.34	-0.976374	0.0982593	-9.9367	2.88218e-23	1.13733e-21
ENSG00000197959.12	73.086	1.56134	0.157146	9.93554	2.9158e-23	1.14966e-21
ENSG00000176619.9	1163.03	1.3057	0.131418	9.93545	2.91846e-23	1.14978e-21
ENSG00000103995.12	113.8	1.34981	0.135883	9.93356	2.97438e-23	1.17086e-21
ENSG00000213516.8	600.645	-0.942055	0.0948516	-9.93188	3.025e-23	1.18983e-21
ENSG00000168061.12	714.567	1.25951	0.12685	9.9291	3.11063e-23	1.22252e-21
ENSG00000067182.6	6850.26	-0.812672	0.0818537	-9.92835	3.13392e-23	1.23068e-21
ENSG00000135835.9	86.5045	1.81844	0.183192	9.92639	3.19619e-23	1.25412e-21
ENSG00000242125.3	537.746	1.71458	0.172756	9.92491	3.2439e-23	1.27181e-21
ENSG00000178623.10	235.403	3.03982	0.306299	9.92437	3.26154e-23	1.2777e-21
ENSG00000105997.21	123.707	2.81604	0.28383	9.92156	3.35482e-23	1.31318e-21
ENSG00000198886.2	688084	-1.31152	0.132198	-9.92091	3.37663e-23	1.32066e-21
ENSG00000140968.9	855.559	-1.59489	0.16081	-9.91784	3.48198e-23	1.36077e-21
ENSG00000170185.8	1226.2	-0.991994	0.100032	-9.91675	3.52019e-23	1.3746e-21
ENSG00000188610.11	19.4695	2.23988	0.22593	9.91407	3.61602e-23	1.41089e-21
ENSG00000236449.1	30.1237	4.81692	0.486036	9.91062	3.74313e-23	1.45931e-21
ENSG00000066230.9	104.534	3.52958	0.356189	9.9093	3.79284e-23	1.47751e-21
ENSG00000162595.4	96.9054	-2.8188	0.284513	-9.90743	3.86453e-23	1.50423e-21
ENSG00000175874.8	11.1133	3.20896	0.324309	9.89478	4.38588e-23	1.70579e-21
ENSG00000183091.18	920.247	2.91088	0.294209	9.89392	4.42378e-23	1.71916e-21
ENSG00000188130.12	473.897	2.18344	0.220694	9.89353	4.44085e-23	1.72442e-21
ENSG00000163132.6	91.6057	1.8736	0.189402	9.89219	4.50063e-23	1.74624e-21
ENSG00000183154.1	37.2494	-2.32683	0.235229	-9.89179	4.51894e-23	1.75195e-21
ENSG00000272205.1	9.08919	2.40027	0.242691	9.89025	4.58865e-23	1.77756e-21
ENSG00000125885.12	354.652	1.32893	0.134378	9.88948	4.62433e-23	1.78995e-21
ENSG00000184702.16	344.524	1.97079	0.199289	9.88912	4.64069e-23	1.79486e-21
ENSG00000275437.1	14.2852	2.25979	0.228556	9.88727	4.72749e-23	1.82698e-21
ENSG00000277715.1	21.6403	1.74917	0.176928	9.88637	4.77001e-23	1.84194e-21
ENSG00000143811.15	2393.85	0.838802	0.0848797	9.88224	4.97082e-23	1.91797e-21
ENSG00000147206.15	13.5473	-2.99085	0.30274	-9.87926	5.12092e-23	1.97431e-21
ENSG00000170835.13	43.8713	2.90201	0.293845	9.876	5.29018e-23	2.03796e-21
ENSG00000161929.13	129.376	-1.70525	0.172761	-9.87059	5.58351e-23	2.14915e-21
ENSG00000241644.2	617.612	-2.5009	0.253371	-9.87052	5.58765e-23	2.14915e-21
ENSG00000143553.9	1301.85	0.674396	0.0683258	9.87029	5.60009e-23	2.15223e-21
ENSG00000131061.12	249.005	1.05693	0.107088	9.86972	5.63199e-23	2.16278e-21
ENSG00000269894.1	8.17966	2.58105	0.26156	9.86789	5.73574e-23	2.20089e-21
ENSG00000242252.1	30.0551	1.84548	0.187177	9.85951	6.23543e-23	2.39074e-21
ENSG00000130032.14	13.5223	2.36835	0.240215	9.85929	6.2491e-23	2.3941e-21
ENSG00000163364.8	29.8805	3.08014	0.312439	9.85836	6.30688e-23	2.41433e-21
ENSG00000139793.17	2672.86	-1.31765	0.133757	-9.85109	6.78038e-23	2.59355e-21
ENSG00000117148.7	38.4202	6.55031	0.665206	9.84704	7.05949e-23	2.6966e-21
ENSG00000123358.18	1590.47	-2.1803	0.221418	-9.84702	7.06087e-23	2.6966e-21
ENSG00000047617.13	49.5791	3.03371	0.308097	9.84661	7.08941e-23	2.70537e-21
ENSG00000172059.9	1532.01	-1.24891	0.126849	-9.84563	7.15901e-23	2.7298e-21
ENSG00000177173.5	33.3876	2.90339	0.294984	9.84256	7.38119e-23	2.81231e-21
ENSG00000171049.8	16.001	-2.74359	0.278804	-9.84057	7.52819e-23	2.86607e-21
ENSG00000029559.6	13.821	5.39372	0.548311	9.83698	7.80192e-23	2.96796e-21
ENSG00000137221.13	1243.48	0.685519	0.0697361	9.83019	8.34652e-23	3.17266e-21
ENSG00000196812.4	162.164	1.08851	0.110736	9.82975	8.38264e-23	3.1839e-21
ENSG00000099769.5	2414.58	-3.19724	0.325288	-9.82896	8.44903e-23	3.20661e-21
ENSG00000125351.9	444.862	0.899704	0.0915483	9.82764	8.55976e-23	3.2461e-21
ENSG00000127241.15	6109.13	-1.6315	0.166015	-9.82742	8.57904e-23	3.25088e-21
ENSG00000082512.13	298.692	1.4561	0.148173	9.82703	8.61239e-23	3.26098e-21
ENSG00000224034.1	10.5941	3.49537	0.355818	9.82348	8.92137e-23	3.37534e-21
ENSG00000198792.11	1622.92	0.948571	0.0966008	9.8195	9.28056e-23	3.50851e-21
ENSG00000279692.1	47.4812	2.00803	0.204534	9.81755	9.46126e-23	3.57405e-21
ENSG00000070950.8	446.207	0.794516	0.0809956	9.80938	1.026e-22	3.87277e-21
ENSG00000119711.11	11967.5	-1.76671	0.180144	-9.80722	1.04818e-22	3.95344e-21
ENSG00000074211.12	163.269	4.70141	0.479613	9.80252	1.09807e-22	4.13838e-21
ENSG00000173825.6	40.6904	2.13373	0.217683	9.80199	1.1039e-22	4.15712e-21
ENSG00000005187.10	1573.62	-2.07447	0.211647	-9.80158	1.10842e-22	4.17095e-21
ENSG00000179388.8	78.4829	-2.17377	0.221858	-9.79802	1.14819e-22	4.31726e-21
ENSG00000180178.9	55.4952	6.97617	0.712463	9.79162	1.22317e-22	4.59563e-21
ENSG00000079462.6	799.671	1.9629	0.200563	9.78697	1.28071e-22	4.80808e-21
ENSG00000105650.20	76.4439	1.91776	0.196061	9.78146	1.35242e-22	5.07339e-21
ENSG00000204348.8	827.416	0.9271	0.0947891	9.78065	1.3633e-22	5.11029e-21
ENSG00000176076.7	40.4265	3.18056	0.325306	9.77712	1.41175e-22	5.28782e-21
ENSG00000238178.5	38.1717	4.23664	0.43339	9.77558	1.43334e-22	5.36453e-21
ENSG00000165997.4	2222.59	-1.0236	0.104715	-9.77511	1.44005e-22	5.38553e-21
ENSG00000272720.1	27.7321	1.91566	0.196033	9.77214	1.4828e-22	5.54113e-21
ENSG00000132646.9	2911.56	1.03955	0.106425	9.76794	1.54562e-22	5.7673e-21
ENSG00000215301.8	7300.41	-0.727557	0.0744842	-9.76794	1.54569e-22	5.7673e-21
ENSG00000174151.13	234.465	1.17281	0.120074	9.76737	1.55436e-22	5.79521e-21
ENSG00000171462.13	73.1619	1.9615	0.200843	9.76637	1.56982e-22	5.84837e-21
ENSG00000197694.12	10232.5	0.64291	0.0658517	9.76299	1.62298e-22	6.04178e-21
ENSG00000233929.1	25.3167	-2.99504	0.306838	-9.76096	1.6558e-22	6.15926e-21
ENSG00000159352.14	11696.9	1.07041	0.109718	9.75605	1.73792e-22	6.45979e-21
ENSG00000116906.10	3227.29	0.865165	0.0886954	9.75433	1.76764e-22	6.56522e-21
ENSG00000280351.2	20.2874	1.67335	0.171575	9.7529	1.79265e-22	6.65304e-21
ENSG00000198930.11	192.043	5.65691	0.580297	9.74829	1.876e-22	6.95707e-21
ENSG00000075188.7	487.845	0.807942	0.0828835	9.74792	1.88287e-22	6.97723e-21
ENSG00000070159.12	2192.59	-1.02881	0.105546	-9.74747	1.89123e-22	6.99755e-21
ENSG00000172732.10	987.761	0.530671	0.0544417	9.7475	1.89064e-22	6.99755e-21
ENSG00000088340.14	140.595	2.96128	0.303823	9.74671	1.90536e-22	7.04446e-21
ENSG00000112379.8	370.277	2.94876	0.302616	9.74423	1.9526e-22	7.21366e-21
ENSG00000124145.6	20414.8	-1.23544	0.12681	-9.74242	1.98773e-22	7.33786e-21
ENSG00000127415.11	752.634	1.21979	0.125217	9.74141	2.00746e-22	7.40508e-21
ENSG00000163357.9	19.8862	2.19391	0.225381	9.73421	2.15491e-22	7.94296e-21
ENSG00000185513.13	109.927	1.37196	0.14097	9.73227	2.19628e-22	8.08933e-21
ENSG00000170265.10	1271.52	0.708189	0.0727722	9.73159	2.21114e-22	8.1379e-21
ENSG00000108187.14	5326.98	-1.77571	0.18256	-9.72667	2.3206e-22	8.52786e-21
ENSG00000158887.14	675.54	2.9771	0.306074	9.72673	2.31922e-22	8.52786e-21
ENSG00000089351.13	2003.73	1.45786	0.149946	9.72252	2.41716e-22	8.87598e-21
ENSG00000164741.13	1660.09	-1.26889	0.130549	-9.71967	2.48589e-22	9.12149e-21
ENSG00000213139.6	75.612	1.30651	0.134443	9.71791	2.52922e-22	9.27348e-21
ENSG00000138115.12	21715.4	-2.69962	0.277803	-9.71776	2.53289e-22	9.27997e-21
ENSG00000249173.4	365.522	-3.46503	0.356585	-9.71728	2.54482e-22	9.31665e-21
ENSG00000102225.14	2161.3	0.905386	0.0931923	9.71525	2.59623e-22	9.49772e-21
ENSG00000137857.16	161.018	2.28163	0.234884	9.71385	2.63194e-22	9.62112e-21
ENSG00000117600.11	25.4787	3.04062	0.313038	9.71327	2.64711e-22	9.66929e-21
ENSG00000101210.9	4011.57	3.92992	0.404611	9.71283	2.65852e-22	9.70368e-21
ENSG00000280239.1	23.8392	1.59465	0.164244	9.70898	2.76083e-22	1.00696e-20
ENSG00000160360.10	593.556	2.01651	0.207731	9.70728	2.80735e-22	1.02316e-20
ENSG00000259803.5	661.596	5.06774	0.522179	9.70498	2.87119e-22	1.04564e-20
ENSG00000104907.11	1438	0.910235	0.0938099	9.70297	2.92849e-22	1.06571e-20
ENSG00000273179.1	100.042	1.92739	0.198646	9.70267	2.93718e-22	1.06808e-20
ENSG00000151726.12	30832.5	-1.84457	0.190131	-9.70154	2.96975e-22	1.07911e-20
ENSG00000185614.4	66.7704	1.45595	0.150079	9.70121	2.97949e-22	1.08184e-20
ENSG00000117305.13	8177.49	-1.30258	0.134282	-9.70034	3.00491e-22	1.09026e-20
ENSG00000167625.9	420.534	0.668533	0.0689221	9.69983	3.01988e-22	1.09487e-20
ENSG00000257893.2	31.6697	7.20089	0.742574	9.69721	3.09862e-22	1.12259e-20
ENSG00000160803.7	1936.11	0.878786	0.0906267	9.69677	3.11191e-22	1.12656e-20
ENSG00000104852.13	6212.79	0.812449	0.0837872	9.69657	3.11805e-22	1.12795e-20
ENSG00000151224.11	49446.3	-1.81837	0.187604	-9.69261	3.24147e-22	1.17172e-20
ENSG00000241058.2	1145.51	-1.12964	0.116558	-9.69169	3.27056e-22	1.18136e-20
ENSG00000135823.12	818.845	0.786775	0.0812067	9.68855	3.37297e-22	1.21745e-20
ENSG00000229140.7	1.12368	-2.68103	0.276729	-9.68827	3.38214e-22	1.21985e-20
ENSG00000138346.13	165.327	1.36542	0.140959	9.68664	3.43636e-22	1.23849e-20
ENSG00000280079.1	26.7562	2.96213	0.305814	9.68605	3.45645e-22	1.24481e-20
ENSG00000198720.11	103.812	1.69661	0.17519	9.68442	3.5121e-22	1.26391e-20
ENSG00000174529.7	151.565	1.0259	0.105948	9.68312	3.55688e-22	1.27908e-20
ENSG00000164512.16	36.7869	-2.26087	0.233491	-9.68289	3.56498e-22	1.28105e-20
ENSG00000149503.11	388.52	1.239	0.128007	9.6792	3.6961e-22	1.32719e-20
ENSG00000164038.13	1299.27	-1.45554	0.150409	-9.67722	3.76812e-22	1.35205e-20
ENSG00000128645.12	8.30945	4.9008	0.506577	9.67436	3.87519e-22	1.38944e-20
ENSG00000269220.1	57.8437	1.6689	0.172561	9.67134	3.99118e-22	1.42998e-20
ENSG00000236947.4	25.3771	2.34124	0.242101	9.6705	4.02412e-22	1.44072e-20
ENSG00000082196.19	493.637	2.80201	0.289796	9.66891	4.08707e-22	1.46218e-20
ENSG00000188542.8	124.73	0.682116	0.0705561	9.66771	4.13516e-22	1.4783e-20
ENSG00000145476.14	4844.52	-1.45037	0.150039	-9.66659	4.1806e-22	1.49345e-20
ENSG00000159556.8	18.5677	4.04633	0.41872	9.66359	4.30517e-22	1.53682e-20
ENSG00000143457.9	1075.64	0.915011	0.0947181	9.66036	4.44312e-22	1.5849e-20
ENSG00000076706.13	2360.39	1.35315	0.14013	9.65641	4.6178e-22	1.646e-20
ENSG00000174672.14	47.1276	3.48737	0.361365	9.65054	4.88997e-22	1.74046e-20
ENSG00000185917.12	360.823	0.732544	0.075907	9.65054	4.88968e-22	1.74046e-20
ENSG00000145439.10	1507.91	-1.20198	0.124607	-9.64616	5.10285e-22	1.81491e-20
ENSG00000112425.12	252.821	-1.03586	0.107395	-9.64535	5.14362e-22	1.82807e-20
ENSG00000128250.5	1.28422	-4.04951	0.419885	-9.64433	5.1949e-22	1.84418e-20
ENSG00000261594.3	47.6442	2.96833	0.307781	9.6443	5.19654e-22	1.84418e-20
ENSG00000167968.11	38.2536	2.52913	0.262288	9.64256	5.28507e-22	1.87423e-20
ENSG00000101079.19	1071.28	0.960981	0.0996756	9.64109	5.36174e-22	1.89897e-20
ENSG00000172432.17	1505.13	0.957633	0.0993285	9.64107	5.36262e-22	1.89897e-20
ENSG00000228274.3	35.0224	1.57858	0.163758	9.63969	5.43541e-22	1.92334e-20
ENSG00000243742.4	25.3978	2.81187	0.291754	9.6378	5.53594e-22	1.95749e-20
ENSG00000148399.10	573.601	0.959383	0.0995527	9.63693	5.58308e-22	1.97273e-20
ENSG00000115204.13	1142.7	0.941836	0.0977419	9.63595	5.637e-22	1.99034e-20
ENSG00000130305.15	1174.75	0.900468	0.0934691	9.63386	5.75295e-22	2.0298e-20
ENSG00000153930.9	71.3707	6.88313	0.714501	9.63348	5.77413e-22	2.0358e-20
ENSG00000088888.16	3235.86	0.854079	0.088673	9.63178	5.87061e-22	2.06832e-20
ENSG00000170684.7	59.4036	2.16265	0.224644	9.62702	6.14873e-22	2.16474e-20
ENSG00000137343.16	302.001	1.06775	0.110929	9.6255	6.24004e-22	2.19529e-20
ENSG00000073050.10	1151.73	0.751943	0.0781272	9.62459	6.29558e-22	2.21323e-20
ENSG00000213973.7	27.5845	4.33558	0.450503	9.62387	6.34022e-22	2.22732e-20
ENSG00000244485.1	12.059	4.84188	0.50322	9.6218	6.46877e-22	2.27084e-20
ENSG00000102302.7	326.102	1.36175	0.141545	9.62066	6.54092e-22	2.29451e-20
ENSG00000182389.17	37.9605	2.91998	0.303748	9.61319	7.0336e-22	2.46556e-20
ENSG00000203288.3	14.9651	1.77899	0.185073	9.61234	7.0917e-22	2.48414e-20
ENSG00000173727.10	87.8487	2.58753	0.269229	9.61088	7.19348e-22	2.51798e-20
ENSG00000198074.8	25893.4	3.59485	0.374052	9.61057	7.21479e-22	2.52362e-20
ENSG00000196476.10	222.185	0.997569	0.103828	9.60791	7.40374e-22	2.58785e-20
ENSG00000067082.13	6640.12	-1.36484	0.142082	-9.60594	7.54692e-22	2.636e-20
ENSG00000115841.18	496.395	-1.17322	0.122144	-9.60524	7.59788e-22	2.6519e-20
ENSG00000108947.4	39.8854	-2.18	0.226963	-9.60506	7.61166e-22	2.65481e-20
ENSG00000156110.12	2454.69	-1.12353	0.116979	-9.6045	7.65269e-22	2.6672e-20
ENSG00000215068.6	52.3095	1.50661	0.156877	9.60377	7.7071e-22	2.68425e-20
ENSG00000108468.13	1354.64	0.822013	0.0856043	9.60248	7.80465e-22	2.71627e-20
ENSG00000169783.11	331.723	2.52685	0.263179	9.60126	7.89734e-22	2.74657e-20
ENSG00000230234.1	36.2699	4.53794	0.47275	9.59903	8.07009e-22	2.80464e-20
ENSG00000254726.2	280.245	1.89151	0.197087	9.59734	8.20323e-22	2.84888e-20
ENSG00000270547.4	22.4752	3.1166	0.324763	9.59652	8.26912e-22	2.86972e-20
ENSG00000262406.2	72.6224	4.03848	0.420904	9.59477	8.41031e-22	2.91663e-20
ENSG00000248515.1	8.55673	5.11511	0.533217	9.59292	8.5625e-22	2.9673e-20
ENSG00000065308.4	1306.08	-0.988581	0.103066	-9.59175	8.66019e-22	2.99902e-20
ENSG00000278292.1	0.816793	-4.34545	0.453066	-9.59122	8.70481e-22	3.01232e-20
ENSG00000158106.11	323.742	1.86161	0.194102	9.59088	8.73391e-22	3.02024e-20
ENSG00000205707.9	1266.12	-1.04595	0.109115	-9.58584	9.17116e-22	3.16919e-20
ENSG00000101150.16	3302.23	0.78205	0.0815916	9.58494	9.25128e-22	3.19461e-20
ENSG00000196652.10	511.679	0.606566	0.0632925	9.58353	9.37795e-22	3.23606e-20
ENSG00000184381.17	656.944	1.31908	0.137648	9.58305	9.42177e-22	3.24888e-20
ENSG00000005812.9	1178.33	-0.859444	0.0896845	-9.58297	9.4292e-22	3.24913e-20
ENSG00000261159.1	28.1402	2.2049	0.230091	9.58276	9.44888e-22	3.25361e-20
ENSG00000250067.10	83.0693	1.78636	0.186429	9.58202	9.51693e-22	3.27473e-20
ENSG00000273478.1	50.4389	1.48242	0.154738	9.58021	9.68511e-22	3.33024e-20
ENSG00000156049.6	115.426	-1.77927	0.185807	-9.57587	1.00999e-21	3.47043e-20
ENSG00000245970.2	133.856	1.46841	0.153362	9.57476	1.02091e-21	3.50547e-20
ENSG00000165699.12	885.648	0.858239	0.0896386	9.57443	1.02417e-21	3.51418e-20
ENSG00000185666.13	30.6483	2.70013	0.28202	9.57426	1.02588e-21	3.51756e-20
ENSG00000226686.6	15.3089	3.51871	0.367523	9.57412	1.02726e-21	3.51983e-20
ENSG00000130876.10	41.3424	4.82129	0.50371	9.57155	1.05315e-21	3.60344e-20
ENSG00000132429.8	39.3876	6.16183	0.643765	9.57156	1.05305e-21	3.60344e-20
ENSG00000143878.9	27637	-1.48533	0.155206	-9.57008	1.06824e-21	3.65249e-20
ENSG00000236017.6	159.361	1.60715	0.16794	9.56979	1.07127e-21	3.66029e-20
ENSG00000196865.4	1011.41	-0.752949	0.0787007	-9.56725	1.09788e-21	3.7486e-20
ENSG00000100241.19	2163.44	0.998183	0.104342	9.56649	1.10592e-21	3.77339e-20
ENSG00000141404.14	257.933	2.02723	0.21195	9.56466	1.1257e-21	3.83817e-20
ENSG00000160447.6	461.68	1.40642	0.147053	9.56403	1.13263e-21	3.8591e-20
ENSG00000095203.13	2762.96	-1.59035	0.166362	-9.55958	1.18233e-21	4.02562e-20
ENSG00000008438.4	2.50173	-2.12447	0.222242	-9.55926	1.18602e-21	4.03409e-20
ENSG00000147872.8	18568.6	-1.68571	0.176344	-9.55922	1.18647e-21	4.03409e-20
ENSG00000154928.15	50.4749	-2.06358	0.215973	-9.55479	1.23836e-21	4.20757e-20
ENSG00000198056.12	366.549	1.26925	0.132841	9.55462	1.24035e-21	4.21139e-20
ENSG00000116035.2	19.6801	3.30748	0.346339	9.54985	1.2988e-21	4.40677e-20
ENSG00000158850.13	1644.89	0.763385	0.0799557	9.54761	1.32728e-21	4.50025e-20
ENSG00000270012.1	36.6117	1.34919	0.141317	9.54726	1.33173e-21	4.51221e-20
ENSG00000140044.11	530.941	-1.21833	0.127615	-9.54693	1.33592e-21	4.52324e-20
ENSG00000114859.13	312.403	1.04468	0.109448	9.54494	1.36192e-21	4.6081e-20
ENSG00000248498.3	37.5289	6.46797	0.677899	9.5412	1.41186e-21	4.77375e-20
ENSG00000116044.14	3927.3	-0.905116	0.0948973	-9.53785	1.45824e-21	4.92713e-20
ENSG00000129646.12	218.014	1.44967	0.152003	9.5371	1.46885e-21	4.95952e-20
ENSG00000154277.11	241.533	3.40275	0.356814	9.53649	1.47746e-21	4.98515e-20
ENSG00000255980.1	3.27418	-2.89044	0.303168	-9.53414	1.51129e-21	5.09576e-20
ENSG00000256663.1	9.49446	3.3813	0.35471	9.5326	1.53399e-21	5.16872e-20
ENSG00000117281.14	29.5812	-1.71835	0.180263	-9.53245	1.53615e-21	5.17241e-20
ENSG00000135655.12	1370.96	-0.552984	0.0580113	-9.53235	1.53766e-21	5.1739e-20
ENSG00000133884.8	1093.57	0.573984	0.0602737	9.52296	1.68315e-21	5.65955e-20
ENSG00000268388.4	13.6896	-2.83616	0.297843	-9.52233	1.69347e-21	5.69031e-20
ENSG00000088882.7	136.952	2.36018	0.248027	9.51583	1.80264e-21	6.05296e-20
ENSG00000187531.12	919.377	0.979988	0.103039	9.51083	1.89151e-21	6.34699e-20
ENSG00000127533.3	183.806	2.33729	0.245889	9.50544	1.99197e-21	6.67949e-20
ENSG00000204991.9	789.084	1.26215	0.132828	9.50214	2.05619e-21	6.89009e-20
ENSG00000274070.1	42.1865	1.56671	0.164906	9.50062	2.08651e-21	6.98685e-20
ENSG00000073756.10	69.6742	-2.47792	0.260831	-9.5001	2.09685e-21	7.01666e-20
ENSG00000273777.3	75.5319	4.47212	0.470967	9.49562	2.18914e-21	7.32046e-20
ENSG00000169758.11	63.7834	2.10798	0.222006	9.49515	2.19904e-21	7.34852e-20
ENSG00000198648.9	501.969	1.98835	0.209427	9.49426	2.21786e-21	7.40123e-20
ENSG00000236279.5	31.3101	6.05403	0.637648	9.49432	2.21657e-21	7.40123e-20
ENSG00000135597.17	945.671	-0.835891	0.0880503	-9.49333	2.23762e-21	7.46205e-20
ENSG00000150394.12	9.82321	3.77877	0.398086	9.49234	2.25903e-21	7.52829e-20
ENSG00000128944.12	498.428	0.947902	0.0998624	9.49208	2.26465e-21	7.54185e-20
ENSG00000171425.8	585.972	1.21219	0.127739	9.48955	2.32039e-21	7.72221e-20
ENSG00000228452.1	19.7495	-0.851497	0.0897392	-9.48857	2.34219e-21	7.78942e-20
ENSG00000095951.15	802.482	-1.12037	0.118109	-9.48595	2.40187e-21	7.98244e-20
ENSG00000180061.8	471.36	2.2175	0.233801	9.48456	2.43397e-21	8.07808e-20
ENSG00000256028.2	13.5681	1.41531	0.149222	9.48462	2.43278e-21	8.07808e-20
ENSG00000173281.4	4662.4	-1.69134	0.178346	-9.4835	2.45896e-21	8.15545e-20
ENSG00000164039.13	1229.43	-1.32525	0.139804	-9.47937	2.55815e-21	8.47866e-20
ENSG00000196923.12	923.642	1.25329	0.132231	9.47808	2.59008e-21	8.57865e-20
ENSG00000276744.1	7.33944	2.21154	0.233364	9.47676	2.62293e-21	8.68154e-20
ENSG00000105880.4	11.503	4.65753	0.491536	9.47545	2.65606e-21	8.78521e-20
ENSG00000197989.12	249.385	1.30446	0.137687	9.47412	2.69018e-21	8.89204e-20
ENSG00000142959.4	18.3938	2.39843	0.253161	9.47394	2.69485e-21	8.90141e-20
ENSG00000143373.16	1667.32	0.963203	0.101718	9.46936	2.81573e-21	9.2944e-20
ENSG00000244560.5	61.8066	1.84657	0.195034	9.46797	2.85338e-21	9.41228e-20
ENSG00000071553.15	6301.59	0.772593	0.0816274	9.46488	2.939e-21	9.68815e-20
ENSG00000116132.10	126.448	2.24822	0.237712	9.45775	3.14653e-21	1.03652e-19
ENSG00000119669.4	1138.99	-0.954653	0.100944	-9.45727	3.16077e-21	1.04051e-19
ENSG00000186104.9	452.577	0.710546	0.0751344	9.457	3.16907e-21	1.04254e-19
ENSG00000206573.7	379.425	1.09018	0.11529	9.45598	3.19996e-21	1.05199e-19
ENSG00000106689.9	54.1886	-2.18179	0.230782	-9.45389	3.26468e-21	1.07254e-19
ENSG00000108448.19	1124.62	2.40647	0.254566	9.45324	3.28511e-21	1.07852e-19
ENSG00000205054.5	8.21116	4.29305	0.454148	9.45298	3.29306e-21	1.0804e-19
ENSG00000280417.1	53.9439	1.42553	0.150812	9.45231	3.31429e-21	1.08664e-19
ENSG00000106636.6	2066.25	0.788336	0.0834186	9.45037	3.37645e-21	1.10627e-19
ENSG00000234810.1	0.865802	-2.54255	0.269116	-9.44778	3.46092e-21	1.13318e-19
ENSG00000139644.11	68486.5	-0.830879	0.0879864	-9.44326	3.61353e-21	1.18235e-19
ENSG00000103047.6	875.86	-1.00959	0.106913	-9.44313	3.6182e-21	1.18309e-19
ENSG00000178882.12	50.6272	3.35186	0.354963	9.44284	3.62825e-21	1.18558e-19
ENSG00000173862.3	1.27633	-2.26382	0.239812	-9.44	3.72768e-21	1.21725e-19
ENSG00000139437.16	548.643	0.720408	0.0763235	9.43887	3.76828e-21	1.22968e-19
ENSG00000260793.2	43.1336	1.54244	0.16342	9.43851	3.78106e-21	1.23303e-19
ENSG00000136628.16	4342.61	0.765809	0.0811568	9.43617	3.86647e-21	1.26003e-19
ENSG00000196747.4	9.84471	3.62348	0.384162	9.43217	4.01676e-21	1.30814e-19
ENSG00000120129.5	12383.2	-1.68132	0.178356	-9.42679	4.22833e-21	1.37612e-19
ENSG00000258388.6	33.691	1.0642	0.112894	9.42648	4.241e-21	1.37932e-19
ENSG00000157184.5	3152.05	-1.21353	0.128757	-9.42497	4.30232e-21	1.39833e-19
ENSG00000160679.11	2871.72	0.568239	0.0603065	9.42251	4.40447e-21	1.43057e-19
ENSG00000152669.8	74.5159	3.22094	0.341932	9.41983	4.51809e-21	1.4665e-19
ENSG00000147419.15	1571.77	-1.01569	0.107831	-9.41928	4.54202e-21	1.47328e-19
ENSG00000204387.11	2692.79	1.1852	0.125942	9.41066	4.93023e-21	1.59814e-19
ENSG00000182912.6	113.702	2.80866	0.298593	9.40632	5.13815e-21	1.66443e-19
ENSG00000130816.13	1677.51	1.16213	0.123556	9.40564	5.1715e-21	1.67412e-19
ENSG00000136869.13	394.264	-1.47976	0.157354	-9.40403	5.25117e-21	1.69877e-19
ENSG00000090097.19	1123.78	1.08065	0.114923	9.40332	5.28669e-21	1.70913e-19
ENSG00000146918.18	535.576	1.21893	0.129643	9.40215	5.34589e-21	1.72712e-19
ENSG00000144642.19	195.692	-1.54401	0.164237	-9.40112	5.39865e-21	1.74301e-19
ENSG00000275180.1	21.2209	1.65971	0.176559	9.40032	5.43979e-21	1.75513e-19
ENSG00000128710.5	17.9463	4.41694	0.470019	9.39738	5.59404e-21	1.8037e-19
ENSG00000186897.4	16.8405	4.17321	0.444151	9.39593	5.67121e-21	1.82737e-19
ENSG00000270372.1	20.1831	6.29173	0.669637	9.39573	5.68207e-21	1.82966e-19
ENSG00000101842.12	89.1682	3.75909	0.400131	9.39465	5.74057e-21	1.84727e-19
ENSG00000138722.8	174.158	-1.98871	0.211691	-9.39441	5.75391e-21	1.85034e-19
ENSG00000119139.15	2994.09	-1.00624	0.107181	-9.3882	6.10323e-21	1.96071e-19
ENSG00000177963.11	3329.34	0.495	0.052726	9.38817	6.10518e-21	1.96071e-19
ENSG00000279926.1	15.3402	1.80673	0.19246	9.38756	6.14051e-21	1.97075e-19
ENSG00000177679.15	124.861	3.05645	0.325683	9.38475	6.30652e-21	2.0227e-19
ENSG00000264424.1	1991.98	6.18815	0.659446	9.38387	6.35944e-21	2.03833e-19
ENSG00000198055.9	1229.28	0.786169	0.0837855	9.38311	6.40534e-21	2.05169e-19
ENSG00000048140.16	1671.59	0.817042	0.0870829	9.38235	6.45213e-21	2.06532e-19
ENSG00000153443.11	1361.89	-0.960078	0.102333	-9.38186	6.48179e-21	2.07345e-19
ENSG00000111897.6	7762.05	-0.88015	0.0938358	-9.37968	6.61727e-21	2.1154e-19
ENSG00000158796.15	1610.16	0.604552	0.0644556	9.37935	6.63816e-21	2.1197e-19
ENSG00000184735.6	26.2087	6.72991	0.717526	9.37933	6.63946e-21	2.1197e-19
ENSG00000112773.14	1382.35	-1.40719	0.150033	-9.37922	6.64644e-21	2.12054e-19
ENSG00000163421.7	3.51499	-2.82578	0.301346	-9.37718	6.77634e-21	2.16057e-19
ENSG00000197586.11	3152.75	0.822117	0.0876782	9.37653	6.81808e-21	2.17245e-19
ENSG00000228393.3	38.5351	1.3501	0.144023	9.37423	6.96855e-21	2.21895e-19
ENSG00000157833.11	111.011	2.15224	0.229641	9.37216	7.10659e-21	2.26142e-19
ENSG00000143603.17	148.82	1.48533	0.158515	9.3703	7.23288e-21	2.3001e-19
ENSG00000033050.6	1599.95	0.684314	0.0730318	9.37008	7.24753e-21	2.30326e-19
ENSG00000115107.18	6224.11	-1.72782	0.184405	-9.3697	7.27372e-21	2.31007e-19
ENSG00000235897.1	12.8622	1.88779	0.20163	9.36263	7.77765e-21	2.4685e-19
ENSG00000128652.10	4.69956	3.57606	0.381954	9.36255	7.7836e-21	2.46878e-19
ENSG00000035664.10	542.252	1.59785	0.17071	9.36003	7.97168e-21	2.5265e-19
ENSG00000137404.13	587.119	1.46795	0.156832	9.35997	7.97597e-21	2.5265e-19
ENSG00000138587.5	243.474	2.66297	0.284526	9.35933	8.02429e-21	2.54016e-19
ENSG00000136160.13	1126.88	-1.46386	0.15642	-9.35851	8.08727e-21	2.55843e-19
ENSG00000196091.11	15.4147	2.88531	0.308469	9.35364	8.46787e-21	2.67709e-19
ENSG00000271270.4	51.414	1.55653	0.166417	9.35318	8.50524e-21	2.68716e-19
ENSG00000162004.15	37.2633	2.33452	0.249633	9.3518	8.61715e-21	2.72075e-19
ENSG00000165272.13	3139.68	-1.55708	0.166504	-9.3516	8.63306e-21	2.724e-19
ENSG00000227733.7	32.7063	3.28565	0.351366	9.35107	8.67686e-21	2.73605e-19
ENSG00000174498.12	23.2112	4.8194	0.515413	9.35055	8.71944e-21	2.7477e-19
ENSG00000138798.10	55.5966	4.74537	0.507567	9.34925	8.82728e-21	2.77988e-19
ENSG00000248131.4	20.2731	6.41934	0.686876	9.3457	9.12827e-21	2.87281e-19
ENSG00000162704.14	6843.59	0.690097	0.0738434	9.34541	9.15357e-21	2.87891e-19
ENSG00000166579.14	1053	-0.900444	0.0963527	-9.34529	9.16348e-21	2.88016e-19
ENSG00000106034.16	777.421	-2.03277	0.217552	-9.34384	9.29003e-21	2.91805e-19
ENSG00000179134.13	2723.07	0.590216	0.0631771	9.34225	9.43098e-21	2.96042e-19
ENSG00000273008.1	10.8178	1.65786	0.177461	9.34212	9.4428e-21	2.96221e-19
ENSG00000184500.13	9351.75	-1.23467	0.132171	-9.34149	9.49913e-21	2.97796e-19
ENSG00000236144.5	134.454	1.1951	0.127965	9.33931	9.69609e-21	3.03775e-19
ENSG00000183888.4	58.387	5.2086	0.557732	9.3389	9.73408e-21	3.04769e-19
ENSG00000157600.10	686.704	1.32749	0.142193	9.33583	1.00205e-20	3.13534e-19
ENSG00000145824.11	407.906	-3.66952	0.393154	-9.33353	1.02401e-20	3.20201e-19
ENSG00000167747.12	2356.74	1.33581	0.143151	9.33151	1.04376e-20	3.25956e-19
ENSG00000279508.1	11.3132	3.1642	0.339087	9.33152	1.04367e-20	3.25956e-19
ENSG00000138640.13	1108.78	-1.90536	0.204219	-9.32998	1.05888e-20	3.30466e-19
ENSG00000172031.6	12.1195	2.50396	0.26853	9.32469	1.11308e-20	3.4716e-19
ENSG00000154917.9	175.335	1.49326	0.16016	9.32354	1.12522e-20	3.50722e-19
ENSG00000163026.10	359.428	0.692559	0.0742813	9.32346	1.12605e-20	3.50756e-19
ENSG00000133059.15	511.111	0.999877	0.107246	9.32319	1.12893e-20	3.51426e-19
ENSG00000147669.9	2285.22	0.92694	0.099463	9.31944	1.16953e-20	3.63834e-19
ENSG00000271824.1	174.984	4.41558	0.473931	9.31691	1.19773e-20	3.72366e-19
ENSG00000119185.11	1160.89	0.863782	0.0927194	9.31609	1.20712e-20	3.75046e-19
ENSG00000198944.5	561.686	1.86376	0.200098	9.31423	1.22844e-20	3.81428e-19
ENSG00000127884.4	28356	-1.2245	0.131468	-9.31407	1.2302e-20	3.81488e-19
ENSG00000274267.1	14.2933	3.21589	0.345271	9.3141	1.22992e-20	3.81488e-19
ENSG00000266835.4	39.298	3.04413	0.326905	9.31199	1.25462e-20	3.88811e-19
ENSG00000156006.4	586.695	-2.97174	0.31925	-9.30848	1.29672e-20	4.01602e-19
ENSG00000162650.14	173.008	0.982402	0.105557	9.30685	1.31683e-20	4.07571e-19
ENSG00000141858.10	1496.68	0.93824	0.100845	9.30382	1.35485e-20	4.19074e-19
ENSG00000180938.5	85.9269	1.37926	0.148251	9.30356	1.35821e-20	4.19845e-19
ENSG00000187048.11	20670.2	-2.26109	0.243274	-9.29443	1.47994e-20	4.57185e-19
ENSG00000160691.17	6610.11	0.877075	0.0943946	9.29158	1.52017e-20	4.69315e-19
ENSG00000170627.8	252.469	4.2269	0.455073	9.2884	1.56623e-20	4.83228e-19
ENSG00000223922.1	32.4324	-3.44806	0.371229	-9.28821	1.56911e-20	4.83773e-19
ENSG00000251474.5	159.598	1.02815	0.110695	9.28815	1.56999e-20	4.83773e-19
ENSG00000248527.1	34371.9	-1.38098	0.148719	-9.28585	1.60416e-20	4.9399e-19
ENSG00000204954.8	340.181	0.823752	0.0887317	9.28364	1.63793e-20	5.0407e-19
ENSG00000119508.16	229.295	-2.23859	0.241138	-9.28345	1.64079e-20	5.0463e-19
ENSG00000125864.10	52.657	1.47425	0.158907	9.27745	1.73576e-20	5.33502e-19
ENSG00000120647.8	225.131	0.88108	0.0949716	9.2773	1.73833e-20	5.33956e-19
ENSG00000007202.13	3119.08	0.863929	0.093138	9.2758	1.76294e-20	5.41174e-19
ENSG00000185168.5	181.098	1.76497	0.190286	9.27539	1.76978e-20	5.4293e-19
ENSG00000187824.7	2123.88	-1.50165	0.16194	-9.27287	1.81201e-20	5.55535e-19
ENSG00000130340.13	2733.28	-0.812282	0.0876072	-9.27186	1.82931e-20	5.60486e-19
ENSG00000106366.8	8991.07	-2.21264	0.238663	-9.27097	1.84466e-20	5.64832e-19
ENSG00000142513.5	15.1323	3.8263	0.412742	9.27043	1.85405e-20	5.67352e-19
ENSG00000274080.1	37.6025	1.82475	0.196871	9.26877	1.8831e-20	5.75879e-19
ENSG00000123975.4	769.064	1.35784	0.146527	9.26679	1.91825e-20	5.8626e-19
ENSG00000181610.11	1619.37	0.769615	0.0830619	9.26556	1.94057e-20	5.92709e-19
ENSG00000010244.15	3326.9	0.476836	0.0514672	9.26485	1.95347e-20	5.96273e-19
ENSG00000006704.9	592.136	1.09753	0.118463	9.26478	1.95489e-20	5.96333e-19
ENSG00000238260.1	8.14959	2.13664	0.230642	9.2639	1.97097e-20	6.00863e-19
ENSG00000171806.10	287.065	0.854762	0.0922774	9.26295	1.98853e-20	6.05834e-19
ENSG00000263823.1	27.7161	-1.09506	0.118289	-9.25753	2.09213e-20	6.37e-19
ENSG00000257596.1	14.2236	2.09551	0.226417	9.25511	2.14016e-20	6.51215e-19
ENSG00000213061.2	50.0077	3.78504	0.409258	9.24855	2.27557e-20	6.91988e-19
ENSG00000102174.8	39.8721	3.17515	0.343332	9.24805	2.28623e-20	6.94795e-19
ENSG00000240356.5	70.8986	1.03906	0.112381	9.24583	2.33429e-20	7.08958e-19
ENSG00000106344.7	816.233	0.589733	0.063794	9.24434	2.36705e-20	7.18459e-19
ENSG00000171084.14	91.7816	1.18082	0.127786	9.2406	2.45115e-20	7.43522e-19
ENSG00000087152.14	1906.72	0.709271	0.0767683	9.23911	2.48546e-20	7.53459e-19
ENSG00000124243.16	192.737	1.6714	0.180914	9.23866	2.49611e-20	7.56216e-19
ENSG00000261220.2	40.6063	1.8385	0.199014	9.23807	2.50994e-20	7.59931e-19
ENSG00000128641.16	11716.3	-1.16652	0.126283	-9.23738	2.52599e-20	7.64315e-19
ENSG00000163631.15	3.11634e+06	-1.84309	0.199528	-9.23727	2.52865e-20	7.64644e-19
ENSG00000147536.10	125.018	1.7498	0.189437	9.23686	2.53832e-20	7.67094e-19
ENSG00000160813.5	764.445	1.0808	0.117026	9.23552	2.57045e-20	7.7632e-19
ENSG00000188015.8	20.4092	2.62862	0.284637	9.23498	2.58323e-20	7.79696e-19
ENSG00000164128.5	178.447	-2.39575	0.259484	-9.23275	2.6376e-20	7.95614e-19
ENSG00000081692.11	972.415	0.942429	0.102086	9.23174	2.66279e-20	8.02713e-19
ENSG00000213468.3	11.3872	3.30782	0.358342	9.23091	2.68345e-20	8.08441e-19
ENSG00000188603.15	1612.1	1.08377	0.117418	9.23001	2.70613e-20	8.14769e-19
ENSG00000249274.1	12.9276	-1.7018	0.184409	-9.2284	2.74715e-20	8.26608e-19
ENSG00000102393.8	1014.35	1.17095	0.126896	9.22756	2.76858e-20	8.32541e-19
ENSG00000126010.5	42.115	3.89305	0.421902	9.22738	2.77337e-20	8.33467e-19
ENSG00000157349.14	622.732	-0.847873	0.091896	-9.22644	2.79765e-20	8.40244e-19
ENSG00000106477.17	309.731	0.806549	0.0874283	9.22527	2.82851e-20	8.48989e-19
ENSG00000228714.2	16.1615	6.20924	0.673175	9.2238	2.86755e-20	8.60177e-19
ENSG00000235703.4	50.3594	1.57337	0.170589	9.22312	2.88566e-20	8.65076e-19
ENSG00000105738.9	1166.26	1.15365	0.125085	9.22288	2.89219e-20	8.66499e-19
ENSG00000161055.3	24.5748	-2.21689	0.24043	-9.22053	2.95648e-20	8.85217e-19
ENSG00000182175.12	45.7746	1.89974	0.206069	9.21895	3.00017e-20	8.97745e-19
ENSG00000144485.9	351.063	1.38182	0.149892	9.21878	3.00488e-20	8.98601e-19
ENSG00000165410.13	3464.7	-1.07167	0.116265	-9.21746	3.04227e-20	9.09223e-19
ENSG00000163788.12	1504.29	-0.861053	0.0934499	-9.21407	3.13997e-20	9.37832e-19
ENSG00000176490.4	66.6947	3.53098	0.383219	9.214	3.14185e-20	9.37832e-19
ENSG00000155097.10	3283.41	1.00525	0.109111	9.21305	3.16991e-20	9.45629e-19
ENSG00000221838.8	420.536	0.854228	0.092728	9.21219	3.19528e-20	9.52613e-19
ENSG00000139719.8	900.17	0.732927	0.0795705	9.21104	3.22978e-20	9.62308e-19
ENSG00000101216.9	818.615	0.623863	0.0677364	9.21017	3.25606e-20	9.69545e-19
ENSG00000088538.12	20.3556	2.18045	0.23682	9.20721	3.34713e-20	9.96053e-19
ENSG00000118514.12	4962.74	-1.92377	0.208984	-9.20535	3.40555e-20	1.01282e-18
ENSG00000136383.6	776.257	2.08551	0.226609	9.20311	3.47725e-20	1.03351e-18
ENSG00000161682.13	60.1863	2.0994	0.228149	9.2019	3.51686e-20	1.04464e-18
ENSG00000259996.1	18.0019	7.53603	0.819021	9.20127	3.53742e-20	1.05011e-18
ENSG00000156795.5	417.838	1.144	0.124347	9.20003	3.57842e-20	1.06163e-18
ENSG00000177150.11	710.194	-0.647382	0.0703757	-9.19894	3.61501e-20	1.07184e-18
ENSG00000068985.4	58.4157	7.42256	0.806905	9.1988	3.61982e-20	1.07261e-18
ENSG00000260589.1	7.59402	2.26326	0.246062	9.19791	3.64985e-20	1.08085e-18
ENSG00000250959.2	26.908	1.1307	0.123006	9.19226	3.84674e-20	1.13846e-18
ENSG00000090615.11	2492.27	0.612594	0.0666496	9.19126	3.88272e-20	1.14841e-18
ENSG00000164284.13	584.925	0.637562	0.0693753	9.19005	3.92663e-20	1.16069e-18
ENSG00000152359.13	220.532	0.669426	0.0728485	9.1893	3.95396e-20	1.16806e-18
ENSG00000133246.10	61.7204	-1.55534	0.169279	-9.18804	4.00049e-20	1.18109e-18
ENSG00000119396.9	4375.75	-0.622137	0.0677243	-9.18631	4.06534e-20	1.19951e-18
ENSG00000138802.10	1827.8	-1.0779	0.117368	-9.184	4.15381e-20	1.22487e-18
ENSG00000261136.1	8.89394	2.06293	0.224727	9.17975	4.32079e-20	1.27334e-18
ENSG00000175970.8	628.752	1.14958	0.125244	9.17873	4.36203e-20	1.28471e-18
ENSG00000104613.10	1616.55	-0.830027	0.0904358	-9.17807	4.3887e-20	1.29178e-18
ENSG00000164574.14	882.09	1.00924	0.109985	9.17612	4.46907e-20	1.31465e-18
ENSG00000122515.13	2591.42	0.704271	0.0767705	9.17372	4.5698e-20	1.34347e-18
ENSG00000262172.1	5.47783	3.2864	0.358268	9.17302	4.59938e-20	1.35135e-18
ENSG00000197852.9	219.939	1.20407	0.131272	9.17237	4.62719e-20	1.3587e-18
ENSG00000269246.1	20.6538	2.50443	0.273087	9.17082	4.69414e-20	1.37752e-18
ENSG00000136040.7	731.513	1.81823	0.198301	9.16902	4.77343e-20	1.39995e-18
ENSG00000240303.6	107.675	-1.73142	0.188859	-9.16778	4.82865e-20	1.41529e-18
ENSG00000258527.1	14.1891	3.50998	0.382867	9.16762	4.8358e-20	1.41653e-18
ENSG00000182853.10	155.645	-1.408	0.153595	-9.16697	4.86504e-20	1.42424e-18
ENSG00000080839.10	244.078	1.23501	0.13474	9.16586	4.9154e-20	1.43639e-18
ENSG00000137868.17	33.7701	3.5535	0.387689	9.16586	4.91513e-20	1.43639e-18
ENSG00000197757.7	23.2037	4.77979	0.521475	9.1659	4.91331e-20	1.43639e-18
ENSG00000275632.1	43.6267	1.73935	0.189808	9.16373	5.0133e-20	1.46412e-18
ENSG00000198216.9	23.5699	3.95708	0.431915	9.16172	5.10777e-20	1.49081e-18
ENSG00000004846.15	22.9737	5.12355	0.559348	9.15986	5.19664e-20	1.51584e-18
ENSG00000244227.4	11.8678	3.00341	0.327899	9.15958	5.2102e-20	1.51889e-18
ENSG00000181577.14	219.859	4.18875	0.457403	9.15767	5.30283e-20	1.54447e-18
ENSG00000276550.3	531.248	1.28601	0.14043	9.15764	5.30432e-20	1.54447e-18
ENSG00000198089.13	656.876	1.26358	0.138001	9.15636	5.36794e-20	1.56206e-18
ENSG00000275580.1	33.7767	1.35483	0.147981	9.15548	5.41163e-20	1.57384e-18
ENSG00000221883.2	54.3583	1.02601	0.112068	9.15526	5.42262e-20	1.57609e-18
ENSG00000214022.10	5817.97	0.725352	0.0792354	9.15439	5.46635e-20	1.58785e-18
ENSG00000272853.1	24.8439	1.32925	0.145207	9.15417	5.47772e-20	1.5902e-18
ENSG00000196517.10	227.033	2.06584	0.225694	9.15328	5.52324e-20	1.60246e-18
ENSG00000161647.17	99.9566	1.87416	0.20476	9.15299	5.53803e-20	1.6058e-18
ENSG00000136108.13	495.157	1.19871	0.130999	9.15052	5.6659e-20	1.6419e-18
ENSG00000174442.10	341.313	0.888827	0.0971496	9.14905	5.7436e-20	1.66342e-18
ENSG00000259305.4	53.3147	1.48366	0.162167	9.14893	5.74991e-20	1.66426e-18
ENSG00000064490.12	1363.13	1.07624	0.117636	9.14885	5.75419e-20	1.66451e-18
ENSG00000037042.8	409.597	0.908897	0.0993507	9.14836	5.78026e-20	1.67105e-18
ENSG00000227619.1	43.9594	3.69242	0.403619	9.14829	5.78414e-20	1.67118e-18
ENSG00000140993.9	68.7069	1.14728	0.125486	9.14266	6.09324e-20	1.75944e-18
ENSG00000123908.10	1240.93	1.00987	0.110468	9.14172	6.14683e-20	1.77387e-18
ENSG00000169592.13	1379.59	0.693173	0.0758301	9.14114	6.17977e-20	1.78126e-18
ENSG00000227471.7	273.472	3.84702	0.420846	9.14116	6.17877e-20	1.78126e-18
ENSG00000197408.7	8643.06	-2.6669	0.29187	-9.13728	6.40418e-20	1.84485e-18
ENSG00000268080.2	12.0951	5.55401	0.608091	9.13352	6.63095e-20	1.90905e-18
ENSG00000147003.5	346.532	-2.46902	0.270365	-9.13218	6.71361e-20	1.9317e-18
ENSG00000139914.6	123.583	-2.04591	0.224038	-9.132	6.72443e-20	1.93278e-18
ENSG00000197885.9	523.406	-0.935872	0.102483	-9.13199	6.7253e-20	1.93278e-18
ENSG00000196700.6	1688.76	0.936787	0.102604	9.13009	6.84406e-20	1.96575e-18
ENSG00000273759.1	17.2892	1.66358	0.182216	9.12968	6.8699e-20	1.97201e-18
ENSG00000156030.11	824.762	-1.00623	0.110225	-9.12889	6.92042e-20	1.98534e-18
ENSG00000134107.4	7485.56	-1.37208	0.150302	-9.1288	6.92605e-20	1.98578e-18
ENSG00000053524.10	43.827	2.85319	0.312618	9.12674	7.05938e-20	2.02282e-18
ENSG00000197472.13	12.8318	4.58895	0.502813	9.12655	7.07154e-20	2.02511e-18
ENSG00000117528.10	4808.7	-0.854502	0.0936422	-9.12519	7.16102e-20	2.04953e-18
ENSG00000112164.5	17.8625	5.8231	0.638426	9.12103	7.44161e-20	2.12858e-18
ENSG00000132676.14	5307.74	0.709986	0.0778661	9.11804	7.64924e-20	2.18668e-18
ENSG00000251550.1	6.1325	4.33528	0.475466	9.11797	7.65428e-20	2.18684e-18
ENSG00000269289.4	14.4516	4.67917	0.513523	9.1119	8.0954e-20	2.31151e-18
ENSG00000006459.9	742.753	-0.961336	0.105519	-9.11058	8.1946e-20	2.33846e-18
ENSG00000267586.5	17.9506	-2.86336	0.314327	-9.10948	8.27779e-20	2.36082e-18
ENSG00000278677.1	9.43372	2.46412	0.270505	9.10933	8.28919e-20	2.36269e-18
ENSG00000227908.3	17.3756	2.08168	0.22859	9.10659	8.50093e-20	2.42162e-18
ENSG00000108349.13	2540.78	0.624327	0.0685618	9.10604	8.54418e-20	2.43252e-18
ENSG00000261087.1	197.461	1.48575	0.163167	9.1057	8.57108e-20	2.43875e-18
ENSG00000228623.3	46.4546	2.78648	0.306021	9.1055	8.58664e-20	2.44175e-18
ENSG00000183258.10	3095.36	0.671687	0.0737763	9.10437	8.67698e-20	2.46599e-18
ENSG00000088836.11	86.4951	2.76708	0.303977	9.1029	8.79481e-20	2.49802e-18
ENSG00000237233.2	1.65783	-2.00131	0.219871	-9.10222	8.85072e-20	2.51244e-18
ENSG00000060642.9	1029.45	-0.984229	0.108132	-9.10211	8.85967e-20	2.51351e-18
ENSG00000151208.15	692.209	1.58833	0.174544	9.09989	9.04269e-20	2.56279e-18
ENSG00000164885.11	806.007	0.884737	0.0972252	9.09987	9.04389e-20	2.56279e-18
ENSG00000120262.9	371.664	2.46665	0.271174	9.09616	9.35857e-20	2.65042e-18
ENSG00000066117.13	1554.51	0.657763	0.0723198	9.0952	9.44148e-20	2.67228e-18
ENSG00000227671.4	316.469	1.53472	0.168741	9.09514	9.44675e-20	2.67228e-18
ENSG00000220517.2	62.5756	-1.88909	0.207737	-9.09366	9.57626e-20	2.70734e-18
ENSG00000134222.15	223.303	1.52884	0.168144	9.09244	9.68365e-20	2.73611e-18
ENSG00000238269.7	29.7502	6.1628	0.678016	9.08946	9.95314e-20	2.81062e-18
ENSG00000171509.14	22.0997	-1.80765	0.198878	-9.08927	9.9705e-20	2.81389e-18
ENSG00000204370.7	4538.14	-0.870637	0.095796	-9.08845	1.00462e-19	2.83362e-18
ENSG00000257842.4	11.298	5.45616	0.600386	9.08776	1.01105e-19	2.85008e-18
ENSG00000237380.5	10.1893	4.13591	0.455163	9.08667	1.02119e-19	2.87703e-18
ENSG00000109066.12	1460.84	0.864678	0.0951599	9.08658	1.02206e-19	2.87778e-18
ENSG00000128591.14	984.66	3.25966	0.358802	9.08485	1.03844e-19	2.92222e-18
ENSG00000165915.12	1415.74	0.676772	0.074519	9.08187	1.06727e-19	3.00163e-18
ENSG00000259772.5	73.399	2.48876	0.27409	9.08009	1.08489e-19	3.04942e-18
ENSG00000177721.4	99.7153	1.50477	0.165787	9.07656	1.12059e-19	3.14795e-18
ENSG00000198727.2	397568	-1.24829	0.137541	-9.07574	1.12905e-19	3.16988e-18
ENSG00000099999.13	619.902	0.754399	0.0831254	9.07544	1.13224e-19	3.177e-18
ENSG00000131771.12	41.2612	3.95788	0.436325	9.07095	1.17986e-19	3.3087e-18
ENSG00000143379.11	1430.25	0.74638	0.0822853	9.07064	1.18324e-19	3.31627e-18
ENSG00000167525.12	63.4244	1.46221	0.161211	9.0702	1.18797e-19	3.3276e-18
ENSG00000171951.4	15.0154	3.55281	0.391752	9.06902	1.20094e-19	3.36201e-18
ENSG00000264548.1	6.74469	2.58689	0.285329	9.06636	1.23063e-19	3.44314e-18
ENSG00000182685.6	91.4571	1.42537	0.157227	9.06569	1.23816e-19	3.46223e-18
ENSG00000014914.18	555.047	1.90077	0.209677	9.0652	1.24376e-19	3.47589e-18
ENSG00000196182.9	2333.99	-0.81346	0.0897531	-9.06331	1.26553e-19	3.53468e-18
ENSG00000183248.10	91.3439	2.34636	0.259031	9.05821	1.32613e-19	3.70184e-18
ENSG00000205704.6	4.84681	3.63475	0.40134	9.05653	1.34667e-19	3.75702e-18
ENSG00000164402.12	1363.53	0.79234	0.087505	9.0548	1.3682e-19	3.81489e-18
ENSG00000168005.7	371.286	1.19735	0.132306	9.04989	1.43111e-19	3.98802e-18
ENSG00000214264.4	6.15304	-2.98343	0.329697	-9.04899	1.44297e-19	4.01877e-18
ENSG00000100416.11	1023.81	0.907481	0.100292	9.0484	1.45077e-19	4.03817e-18
ENSG00000119280.15	2351.28	1.14213	0.126271	9.0451	1.49529e-19	4.15971e-18
ENSG00000198700.8	2983.13	0.705814	0.0780366	9.04465	1.50146e-19	4.1745e-18
ENSG00000120915.12	6444.57	-1.53339	0.16961	-9.04071	1.55651e-19	4.32508e-18
ENSG00000236751.1	21.4578	2.82256	0.312216	9.04042	1.56067e-19	4.33414e-18
ENSG00000145908.11	109.72	2.02153	0.223681	9.03753	1.60249e-19	4.44776e-18
ENSG00000171408.12	157.036	-1.6915	0.187197	-9.03593	1.62618e-19	4.51092e-18
ENSG00000198670.10	1733.16	-2.31775	0.256536	-9.0348	1.643e-19	4.55501e-18
ENSG00000136243.15	777.868	0.56776	0.0628521	9.03328	1.66609e-19	4.61638e-18
ENSG00000240280.5	21.8144	4.90964	0.5436	9.03171	1.69002e-19	4.68002e-18
ENSG00000005189.18	223.631	1.35539	0.150076	9.03133	1.69598e-19	4.69119e-18
ENSG00000172340.13	6703.05	-1.06148	0.117533	-9.03134	1.69589e-19	4.69119e-18
ENSG00000182919.13	4629.53	-1.16933	0.129557	-9.02554	1.78808e-19	4.94313e-18
ENSG00000163536.11	274.04	1.74794	0.193678	9.02499	1.79708e-19	4.96518e-18
ENSG00000162931.10	26.5027	3.24223	0.359314	9.02339	1.82361e-19	5.03563e-18
ENSG00000163467.10	58.3997	1.56586	0.173562	9.02188	1.84884e-19	5.10239e-18
ENSG00000126733.19	7.80252	4.74232	0.525665	9.02157	1.85413e-19	5.11411e-18
ENSG00000149091.14	1471.99	0.660351	0.0732056	9.02049	1.87248e-19	5.16179e-18
ENSG00000066583.10	2389.87	-0.924204	0.102458	-9.02035	1.87486e-19	5.16542e-18
ENSG00000248363.4	5.67293	4.64601	0.515081	9.01996	1.88158e-19	5.18099e-18
ENSG00000158006.12	926.834	-0.877023	0.0973159	-9.01212	2.02106e-19	5.56193e-18
ENSG00000198468.6	144.86	1.5728	0.174558	9.01023	2.05634e-19	5.65579e-18
ENSG00000186407.6	50.7703	-1.72291	0.191222	-9.00998	2.06091e-19	5.66518e-18
ENSG00000015153.13	549.223	-0.636716	0.0707197	-9.00338	2.18879e-19	6.01329e-18
ENSG00000205403.11	20211.9	-1.37954	0.153261	-9.00119	2.23281e-19	6.13078e-18
ENSG00000280129.1	7.05119	1.84438	0.204942	8.99952	2.2671e-19	6.22142e-18
ENSG00000145536.14	141.488	3.52111	0.39128	8.99896	2.27862e-19	6.2495e-18
ENSG00000230873.7	45.3337	3.19715	0.355341	8.99742	2.3108e-19	6.3342e-18
ENSG00000103269.12	105.801	1.62602	0.180799	8.99353	2.39416e-19	6.55532e-18
ENSG00000142396.9	420.832	0.668686	0.0743517	8.99355	2.39364e-19	6.55532e-18
ENSG00000262061.4	15.6828	-1.80488	0.200718	-8.99208	2.42594e-19	6.63859e-18
ENSG00000170088.12	2039.15	-0.930077	0.103441	-8.99135	2.4422e-19	6.67934e-18
ENSG00000234614.1	97.2512	1.49839	0.166682	8.98952	2.48307e-19	6.7873e-18
ENSG00000261526.2	95.8129	1.26615	0.14087	8.98803	2.51702e-19	6.87624e-18
ENSG00000161643.11	28.479	-1.69529	0.188622	-8.98778	2.52278e-19	6.88809e-18
ENSG00000187961.12	198.274	0.948482	0.105538	8.98714	2.53754e-19	6.92451e-18
ENSG00000159147.16	599.698	0.94506	0.105161	8.98677	2.54608e-19	6.94393e-18
ENSG00000204220.8	2613.07	1.03151	0.114793	8.98582	2.56812e-19	6.99618e-18
ENSG00000215788.8	276.618	1.50452	0.167433	8.98584	2.56764e-19	6.99618e-18
ENSG00000131788.14	506.895	0.991515	0.110361	8.98432	2.60329e-19	7.08802e-18
ENSG00000234678.1	102.594	1.72093	0.191624	8.98077	2.68876e-19	7.31665e-18
ENSG00000073670.12	37.0883	2.35706	0.2625	8.97929	2.72519e-19	7.41163e-18
ENSG00000111269.2	2476.03	-0.801994	0.0893188	-8.97901	2.73225e-19	7.42667e-18
ENSG00000123453.15	5718.2	-1.50258	0.167455	-8.97301	2.88509e-19	7.83336e-18
ENSG00000140297.11	325.794	3.01504	0.33601	8.97306	2.88381e-19	7.83336e-18
ENSG00000250397.2	24.147	1.62283	0.180858	8.97295	2.88682e-19	7.8337e-18
ENSG00000231680.1	2.35212	-1.97587	0.22021	-8.97266	2.8943e-19	7.84961e-18
ENSG00000158023.8	50.8929	-1.62284	0.180921	-8.96987	2.96864e-19	8.04674e-18
ENSG00000214796.7	247.202	1.81632	0.20255	8.96728	3.03937e-19	8.23388e-18
ENSG00000166483.9	1621.74	-1.1685	0.130342	-8.96488	3.10629e-19	8.4105e-18
ENSG00000267251.2	31.8622	1.99578	0.222656	8.96354	3.14418e-19	8.50834e-18
ENSG00000128973.10	2091.41	0.807911	0.0901402	8.96283	3.1645e-19	8.55859e-18
ENSG00000250462.7	178.57	0.819776	0.0914667	8.96257	3.17206e-19	8.57426e-18
ENSG00000164934.12	1632.91	1.04642	0.11677	8.96137	3.20676e-19	8.66325e-18
ENSG00000110046.11	2458.25	-0.794351	0.088669	-8.95861	3.28791e-19	8.87753e-18
ENSG00000243444.6	59.7961	-1.79392	0.200328	-8.95491	3.40017e-19	9.17557e-18
ENSG00000263465.3	1218.91	-0.883623	0.0986892	-8.95359	3.44113e-19	9.28095e-18
ENSG00000143434.14	849.624	1.48189	0.165513	8.95331	3.44982e-19	9.29922e-18
ENSG00000091622.14	82.6739	-2.53662	0.283347	-8.95237	3.4794e-19	9.37375e-18
ENSG00000227992.1	10.3924	1.84143	0.205694	8.95225	3.48319e-19	9.37879e-18
ENSG00000136052.8	2563.11	-1.37929	0.154074	-8.95211	3.48757e-19	9.38539e-18
ENSG00000197409.7	30.3471	2.22786	0.248874	8.95178	3.49809e-19	9.40848e-18
ENSG00000129159.6	6.6356	4.03646	0.450985	8.95033	3.54421e-19	9.52727e-18
ENSG00000174599.5	39.2321	2.93213	0.327653	8.9489	3.59029e-19	9.64081e-18
ENSG00000261342.1	15.6746	2.36892	0.264716	8.9489	3.59041e-19	9.64081e-18
ENSG00000164687.9	286.499	1.69199	0.189092	8.94799	3.62002e-19	9.71495e-18
ENSG00000253302.1	7.60196	2.53053	0.282926	8.94415	3.74839e-19	1.00539e-17
ENSG00000263843.1	31.5057	1.41059	0.157756	8.94159	3.83619e-19	1.02837e-17
ENSG00000162368.12	8125.02	-0.665174	0.0743989	-8.94065	3.86899e-19	1.0366e-17
ENSG00000113249.11	28.6997	4.01176	0.448743	8.93999	3.89205e-19	1.0422e-17
ENSG00000221986.5	12.7817	4.61152	0.515945	8.93801	3.96238e-19	1.06045e-17
ENSG00000171551.10	109.891	4.3642	0.488329	8.93702	3.99803e-19	1.0694e-17
ENSG00000198888.2	250464	-1.17303	0.131256	-8.93692	4.00165e-19	1.06978e-17
ENSG00000243943.8	595.098	0.821082	0.0918814	8.93632	4.02339e-19	1.075e-17
ENSG00000108799.11	905.906	0.628018	0.0703136	8.93167	4.19635e-19	1.1206e-17
ENSG00000185559.12	2278.81	6.10449	0.683489	8.93136	4.20798e-19	1.12309e-17
ENSG00000265692.1	6.66565	2.49236	0.279217	8.92626	4.40647e-19	1.17542e-17
ENSG00000121289.16	497.565	0.797241	0.0893244	8.92523	4.4476e-19	1.18574e-17
ENSG00000182134.14	496.809	1.18823	0.133149	8.92404	4.49583e-19	1.19794e-17
ENSG00000236366.1	8.85628	5.03719	0.564508	8.92316	4.53179e-19	1.20687e-17
ENSG00000105671.10	2229.79	0.817078	0.0916176	8.91835	4.73269e-19	1.25968e-17
ENSG00000141696.11	611.114	1.5448	0.173228	8.91776	4.75815e-19	1.26576e-17
ENSG00000163602.9	1469	-0.70362	0.0789278	-8.91473	4.89023e-19	1.30019e-17
ENSG00000231764.7	22.6648	5.67242	0.636309	8.91457	4.89732e-19	1.30136e-17
ENSG00000101152.9	2578.38	0.724665	0.0813206	8.91121	5.04786e-19	1.34063e-17
ENSG00000241769.6	41.127	1.46911	0.164867	8.91086	5.06382e-19	1.34414e-17
ENSG00000229358.3	56.7417	1.01307	0.113701	8.90989	5.10838e-19	1.35523e-17
ENSG00000253982.1	338.518	-1.10138	0.123665	-8.90617	5.28267e-19	1.4007e-17
ENSG00000005073.5	11.1797	5.14586	0.577824	8.90559	5.31028e-19	1.40725e-17
ENSG00000118946.10	292.711	1.3733	0.154254	8.90284	5.44359e-19	1.44179e-17
ENSG00000057935.12	855.779	0.751123	0.0843876	8.90087	5.54091e-19	1.46677e-17
ENSG00000104915.13	1750.21	0.883339	0.0992612	8.89914	5.62824e-19	1.48908e-17
ENSG00000123643.11	383.456	1.00556	0.113006	8.89827	5.6724e-19	1.49995e-17
ENSG00000254349.4	7.56077	4.52401	0.508421	8.89816	5.67824e-19	1.50068e-17
ENSG00000272183.1	21.0158	1.62104	0.182181	8.89798	5.6873e-19	1.50226e-17
ENSG00000228350.1	7.88416	2.28739	0.257139	8.89554	5.81359e-19	1.53478e-17
ENSG00000261168.1	29.9367	1.92193	0.216059	8.89538	5.82222e-19	1.53623e-17
ENSG00000258634.3	142.749	1.22535	0.137764	8.89453	5.86665e-19	1.54711e-17
ENSG00000270557.1	10.8805	1.95471	0.219793	8.89344	5.92451e-19	1.56152e-17
ENSG00000151014.5	334.037	-1.76635	0.198618	-8.89322	5.93614e-19	1.56374e-17
ENSG00000278919.1	16.4967	2.61365	0.293906	8.89283	5.95738e-19	1.56849e-17
ENSG00000161202.16	2749	0.643844	0.0724064	8.89208	5.99755e-19	1.57821e-17
ENSG00000205740.2	6.88082	2.44401	0.274883	8.89107	6.05226e-19	1.59174e-17
ENSG00000165140.8	16332.7	-2.03862	0.229319	-8.88992	6.11546e-19	1.60663e-17
ENSG00000197162.9	215.582	0.810185	0.0911349	8.88995	6.1137e-19	1.60663e-17
ENSG00000101811.12	403.172	0.861411	0.0969294	8.887	6.27827e-19	1.64762e-17
ENSG00000215424.8	59.2545	1.05383	0.118581	8.88703	6.27651e-19	1.64762e-17
ENSG00000152931.7	30.2576	6.08283	0.68454	8.88601	6.33433e-19	1.66144e-17
ENSG00000155506.15	7129.31	0.636078	0.0715854	8.88558	6.35888e-19	1.66698e-17
ENSG00000074695.5	8503.72	-0.881085	0.0991932	-8.88252	6.53653e-19	1.71263e-17
ENSG00000076382.15	1258.24	1.34997	0.151995	8.88168	6.58583e-19	1.72462e-17
ENSG00000109332.18	7898.26	-0.54605	0.0614857	-8.88092	6.63115e-19	1.73555e-17
ENSG00000175155.7	1250.4	-1.05376	0.118721	-8.87594	6.93435e-19	1.81393e-17
ENSG00000262580.4	150.235	1.30151	0.146635	8.87587	6.93901e-19	1.81417e-17
ENSG00000253395.1	7.95488	3.99072	0.449633	8.87551	6.96142e-19	1.81905e-17
ENSG00000214954.7	33.9857	1.94372	0.219016	8.87478	7.00697e-19	1.82997e-17
ENSG00000132478.8	971.035	0.674239	0.0759801	8.87389	7.06328e-19	1.84369e-17
ENSG00000112473.15	8663.39	0.797605	0.089883	8.87381	7.06837e-19	1.84403e-17
ENSG00000054690.12	185.436	1.3667	0.154035	8.87266	7.1421e-19	1.86227e-17
ENSG00000105186.13	769.366	0.918159	0.103484	8.87252	7.15112e-19	1.86262e-17
ENSG00000184792.14	194.489	1.71147	0.192896	8.87253	7.1503e-19	1.86262e-17
ENSG00000167971.15	12.5948	3.55918	0.401166	8.87208	7.179e-19	1.86888e-17
ENSG00000188517.13	19.6859	-2.69069	0.303367	-8.86943	7.35229e-19	1.91297e-17
ENSG00000266714.5	2330.47	1.42867	0.161153	8.86529	7.63024e-19	1.98423e-17
ENSG00000132768.12	920.335	0.776801	0.0876453	8.86301	7.7883e-19	2.02425e-17
ENSG00000279930.1	24.305	3.50813	0.395909	8.86096	7.93249e-19	2.06063e-17
ENSG00000182583.11	12.6929	5.566	0.628224	8.85989	8.00899e-19	2.07939e-17
ENSG00000165819.10	870.525	0.650302	0.0734073	8.85882	8.08673e-19	2.09845e-17
ENSG00000189159.14	2191.35	1.31997	0.149013	8.85809	8.13995e-19	2.11114e-17
ENSG00000120498.12	50.6675	3.88681	0.438827	8.85725	8.20097e-19	2.12583e-17
ENSG00000124562.8	3786.07	0.871554	0.0984297	8.85459	8.39944e-19	2.17612e-17
ENSG00000167434.8	62.5207	3.2512	0.367182	8.85448	8.40774e-19	2.17711e-17
ENSG00000182326.13	103045	-1.34944	0.152441	-8.85217	8.58317e-19	2.22135e-17
ENSG00000142449.11	89.2616	3.15476	0.356417	8.85131	8.64985e-19	2.23742e-17
ENSG00000137218.9	196.108	0.767819	0.086758	8.85012	8.74243e-19	2.26016e-17
ENSG00000111885.6	7758.55	-1.17346	0.132594	-8.85005	8.748e-19	2.2604e-17
ENSG00000155659.13	503.129	-1.91539	0.216435	-8.84975	8.77151e-19	2.26527e-17
ENSG00000253584.1	6.3593	4.80777	0.543347	8.84842	8.87662e-19	2.2912e-17
ENSG00000184029.8	16.8963	8.56093	0.96761	8.8475	8.9499e-19	2.30889e-17
ENSG00000277744.1	9.27119	1.95031	0.220455	8.84677	9.0089e-19	2.32288e-17
ENSG00000248635.1	33.211	3.22049	0.364173	8.84332	9.29165e-19	2.39452e-17
ENSG00000100739.9	29.3521	2.4475	0.276797	8.84224	9.38215e-19	2.41656e-17
ENSG00000228933.6	8.05803	4.49552	0.508481	8.84108	9.47942e-19	2.44032e-17
ENSG00000259974.2	7116.53	-1.39319	0.157661	-8.83662	9.86596e-19	2.53849e-17
ENSG00000164683.15	261.635	1.35441	0.153292	8.8355	9.96496e-19	2.56125e-17
ENSG00000224418.1	12.3177	1.81636	0.205574	8.83555	9.96044e-19	2.56125e-17
ENSG00000177732.7	1207.56	1.36507	0.154525	8.83398	1.01013e-18	2.59493e-17
ENSG00000170689.9	9.123	4.8544	0.549536	8.83364	1.0132e-18	2.60144e-17
ENSG00000262904.1	3.75784	3.16273	0.358035	8.83358	1.0138e-18	2.60161e-17
ENSG00000271997.1	20.1988	1.45896	0.165167	8.83323	1.01695e-18	2.60831e-17
ENSG00000108381.9	184.992	-1.94559	0.220286	-8.83212	1.0271e-18	2.63156e-17
ENSG00000256948.1	5.36029	-2.66233	0.301435	-8.83218	1.02659e-18	2.63156e-17
ENSG00000113569.14	1031.16	0.711994	0.0806181	8.8317	1.03099e-18	2.64015e-17
ENSG00000112852.6	59.6827	2.9115	0.32969	8.83101	1.03738e-18	2.65511e-17
ENSG00000109794.12	858.023	-1.39018	0.157428	-8.83061	1.04104e-18	2.66169e-17
ENSG00000114854.6	112.402	2.86364	0.324284	8.83066	1.04062e-18	2.66169e-17
ENSG00000250579.1	21.935	5.43596	0.615706	8.82882	1.0579e-18	2.70336e-17
ENSG00000178075.18	536.359	-1.6122	0.182612	-8.82855	1.06044e-18	2.70844e-17
ENSG00000099308.9	1154.94	0.890975	0.100936	8.82713	1.07395e-18	2.7415e-17
ENSG00000236120.5	11.8257	-1.68574	0.19099	-8.82633	1.0817e-18	2.75983e-17
ENSG00000151789.8	140.363	3.25198	0.368505	8.8248	1.09657e-18	2.79631e-17
ENSG00000203814.6	25.3247	2.10807	0.238882	8.82473	1.09724e-18	2.79657e-17
ENSG00000182308.6	17.3352	2.14253	0.242802	8.82416	1.10287e-18	2.80944e-17
ENSG00000225532.1	7.45621	4.55852	0.516611	8.82389	1.10553e-18	2.81472e-17
ENSG00000102882.10	1508.59	0.70172	0.0795357	8.82271	1.11722e-18	2.84301e-17
ENSG00000257043.1	2.09633	-1.58023	0.179119	-8.82225	1.12181e-18	2.8532e-17
ENSG00000189186.9	22.9237	6.59673	0.747808	8.82142	1.13021e-18	2.87307e-17
ENSG00000113303.10	240.109	3.63087	0.411649	8.82032	1.1413e-18	2.89974e-17
ENSG00000088992.16	1260.04	2.76152	0.31311	8.81964	1.14832e-18	2.91605e-17
ENSG00000179979.8	323.063	0.858444	0.0973525	8.81789	1.16639e-18	2.96038e-17
ENSG00000226476.2	14.5918	5.17821	0.587252	8.8177	1.16837e-18	2.96388e-17
ENSG00000178773.13	137.293	2.7134	0.307794	8.81563	1.19009e-18	3.01739e-17
ENSG00000204344.13	434.861	0.700952	0.0795147	8.81538	1.19283e-18	3.02277e-17
ENSG00000116580.17	980.936	0.705061	0.0799917	8.81419	1.20557e-18	3.05345e-17
ENSG00000163888.3	103.719	2.36088	0.267884	8.81307	1.21765e-18	3.08246e-17
ENSG00000204511.2	45.5076	5.18249	0.588137	8.81171	1.23255e-18	3.11692e-17
ENSG00000232093.1	67.4586	1.45491	0.165111	8.81172	1.23243e-18	3.11692e-17
ENSG00000206567.8	58.646	1.30395	0.148004	8.81022	1.24904e-18	3.15698e-17
ENSG00000172345.12	273.337	-1.51924	0.172458	-8.80934	1.25889e-18	3.18023e-17
ENSG00000101843.17	1270.66	0.674349	0.0765501	8.80925	1.25983e-18	3.18095e-17
ENSG00000249626.1	13.3583	2.50731	0.284638	8.80874	1.26563e-18	3.19395e-17
ENSG00000025770.17	1922.03	0.868969	0.0986516	8.80847	1.26871e-18	3.20005e-17
ENSG00000171444.16	791.113	-1.72801	0.196189	-8.80789	1.27528e-18	3.21496e-17
ENSG00000143486.14	2659.32	0.675697	0.0767155	8.80782	1.27603e-18	3.21519e-17
ENSG00000103742.10	51.6183	2.95409	0.335514	8.80465	1.31263e-18	3.30569e-17
ENSG00000140326.11	537.76	0.628352	0.07137	8.80415	1.31853e-18	3.31882e-17
ENSG00000112212.10	34.0364	2.17683	0.247263	8.80372	1.32358e-18	3.32809e-17
ENSG00000113100.8	14.9494	7.73444	0.878539	8.80375	1.32325e-18	3.32809e-17
ENSG00000120158.10	1765.33	-1.44428	0.164085	-8.80201	1.34389e-18	3.37742e-17
ENSG00000143570.16	6750.41	0.73578	0.0836032	8.80086	1.35768e-18	3.41032e-17
ENSG00000179546.4	98.6256	3.92405	0.445919	8.79992	1.36912e-18	3.43729e-17
ENSG00000144524.16	1055.02	0.608615	0.0691706	8.79875	1.38346e-18	3.47148e-17
ENSG00000204335.3	449.499	2.44258	0.277683	8.79626	1.41452e-18	3.54761e-17
ENSG00000160917.13	1038.36	0.837738	0.0952416	8.79592	1.41878e-18	3.55646e-17
ENSG00000088356.5	850.976	0.809242	0.0920365	8.79262	1.46115e-18	3.66076e-17
ENSG00000186642.14	476.258	-1.51219	0.172008	-8.79139	1.47727e-18	3.69926e-17
ENSG00000152078.8	5687.45	-1.40601	0.159935	-8.79115	1.48043e-18	3.70527e-17
ENSG00000248118.1	18.829	7.44498	0.846944	8.79041	1.49017e-18	3.72773e-17
ENSG00000184368.14	133.731	3.44661	0.392135	8.78934	1.50442e-18	3.76143e-17
ENSG00000166927.11	758.656	-1.51418	0.172278	-8.78913	1.50717e-18	3.76637e-17
ENSG00000136715.16	889.644	0.565321	0.0643295	8.78789	1.52392e-18	3.80629e-17
ENSG00000224854.3	2.56649	3.44378	0.391937	8.78656	1.54215e-18	3.84983e-17
ENSG00000091129.18	498.28	3.23269	0.36792	8.7864	1.54435e-18	3.85334e-17
ENSG00000157470.10	48.2795	2.09195	0.238117	8.78537	1.55844e-18	3.88653e-17
ENSG00000117054.12	5342.86	-1.28538	0.146314	-8.78508	1.56258e-18	3.89485e-17
ENSG00000188827.9	263.217	0.815408	0.0928313	8.78376	1.58099e-18	3.93871e-17
ENSG00000260852.1	54.3881	1.52294	0.173399	8.78286	1.59366e-18	3.96824e-17
ENSG00000176809.9	129.86	1.39732	0.159107	8.78228	1.6019e-18	3.98671e-17
ENSG00000143578.14	732.856	0.923848	0.105203	8.78161	1.61145e-18	4.00844e-17
ENSG00000068024.15	429.276	0.960661	0.109409	8.78045	1.62825e-18	4.04817e-17
ENSG00000228288.5	78.5182	1.61171	0.183579	8.77938	1.64383e-18	4.08481e-17
ENSG00000253877.4	28.423	6.43383	0.73298	8.77764	1.66947e-18	4.14639e-17
ENSG00000100296.12	1014.43	0.734438	0.0837104	8.77356	1.73111e-18	4.2973e-17
ENSG00000227440.1	7.8039	2.80182	0.319359	8.77327	1.73547e-18	4.30594e-17
ENSG00000168612.4	358.879	0.698873	0.0796805	8.77095	1.77171e-18	4.3936e-17
ENSG00000260284.1	77.4739	2.26073	0.257798	8.76941	1.79606e-18	4.45173e-17
ENSG00000197599.11	40.3773	1.92675	0.219746	8.76808	1.81745e-18	4.50245e-17
ENSG00000116171.15	21062.6	-1.38692	0.158203	-8.76674	1.83912e-18	4.5538e-17
ENSG00000109501.12	1855.99	1.01294	0.115559	8.76562	1.85749e-18	4.59695e-17
ENSG00000077721.14	1928.06	0.65478	0.07473	8.76193	1.91934e-18	4.7476e-17
ENSG00000179698.12	90.2075	1.55838	0.177875	8.76109	1.93366e-18	4.78061e-17
ENSG00000170631.13	384.128	0.789435	0.0901213	8.7597	1.95773e-18	4.83764e-17
ENSG00000117586.9	162.117	1.76145	0.201093	8.75939	1.96309e-18	4.84844e-17
ENSG00000122126.14	1369.73	0.828098	0.094543	8.75896	1.9706e-18	4.86451e-17
ENSG00000233554.4	72.2387	-1.40901	0.160878	-8.75825	1.98302e-18	4.89269e-17
ENSG00000090924.13	640.799	1.12949	0.128967	8.75802	1.98717e-18	4.90045e-17
ENSG00000235098.7	332.028	2.47355	0.282557	8.75415	2.05641e-18	5.06861e-17
ENSG00000130707.16	50500	-1.76655	0.201817	-8.75326	2.07276e-18	5.10635e-17
ENSG00000255843.1	14.9759	4.20138	0.480025	8.75241	2.08835e-18	5.14215e-17
ENSG00000054148.16	3511.1	1.22189	0.139609	8.75219	2.0926e-18	5.15e-17
ENSG00000163931.14	13564.1	1.49264	0.170555	8.75168	2.10194e-18	5.17036e-17
ENSG00000243230.1	8.33177	2.51168	0.287007	8.75127	2.10964e-18	5.18668e-17
ENSG00000180871.6	20.0317	-2.2608	0.258382	-8.74985	2.1363e-18	5.24959e-17
ENSG00000187957.7	37.4028	5.04361	0.576516	8.74843	2.16339e-18	5.31347e-17
ENSG00000183309.10	904.366	0.821697	0.0939392	8.74712	2.18876e-18	5.37307e-17
ENSG00000124181.13	1570.32	0.953364	0.109016	8.74515	2.22722e-18	5.46472e-17
ENSG00000100726.13	1410.42	0.685129	0.0783587	8.7435	2.26001e-18	5.54237e-17
ENSG00000143207.18	2199.78	0.667823	0.0763846	8.7429	2.27209e-18	5.56638e-17
ENSG00000185238.11	427.502	0.770742	0.0881562	8.74291	2.27192e-18	5.56638e-17
ENSG00000183044.10	15740.5	-1.63284	0.186769	-8.74254	2.27927e-18	5.57837e-17
ENSG00000259349.1	5.51203	2.32797	0.26628	8.74259	2.27836e-18	5.57837e-17
ENSG00000240230.4	492.959	0.881812	0.100869	8.74217	2.28669e-18	5.59371e-17
ENSG00000270882.2	16.7456	2.00043	0.228851	8.74119	2.30668e-18	5.63978e-17
ENSG00000114554.10	911.466	1.28388	0.146916	8.73889	2.35406e-18	5.75272e-17
ENSG00000246334.2	7.21514	2.82946	0.323852	8.73687	2.39657e-18	5.85368e-17
ENSG00000102471.12	1388.03	-0.874325	0.100125	-8.73236	2.49403e-18	6.08867e-17
ENSG00000130520.9	4588.64	0.97121	0.111234	8.73122	2.51932e-18	6.14733e-17
ENSG00000091831.20	595.81	-2.486	0.284783	-8.72944	2.55929e-18	6.24172e-17
ENSG00000134996.11	1210.51	-0.621744	0.0712294	-8.72876	2.57489e-18	6.2766e-17
ENSG00000174842.15	177.859	0.776441	0.08897	8.727	2.6152e-18	6.37169e-17
ENSG00000160695.13	1478.87	0.548642	0.062878	8.72551	2.64994e-18	6.45309e-17
ENSG00000073067.12	17.4464	2.85791	0.327743	8.71998	2.78239e-18	6.77224e-17
[truncated: 46,660 more rows]
