# Supplementary material for: PLEKHA8P1 Promotes Tumor Progression and Indicates Poor Prognosis of Liver Cancer
Source: Int J Mol Sci. 2021 Jul 16;22(14):7614. doi: 10.3390/ijms22147614 (PMC8304620; doi:10.3390/ijms22147614)
Supplement: Supplementary file 1 [file ijms-22-07614-s001.zip › PLEKHA8P1_ST S3.xlsx]

## Sheet: OS results
ensembl_id	p_value	hgnc_symbol	meta_p_value_of_overlapping_gene
ENSG00000227440.1	2.19075e-06	ATP5MC1P4	6.01e-12
ENSG00000233966.1	2.76944e-05	UBE2SP1	3.22e-08
ENSG00000217791.4	9.28849e-05	ASS1P9
ENSG00000259295.5	0.00023764	CSPG4P12
ENSG00000229417.1	0.000240886	NPM1P25
ENSG00000134297.6	0.000985642	PLEKHA8P1	7.52e-05
ENSG00000215270.3	0.00104243	TOMM40P2
ENSG00000255282.5	0.00107715	WTAPP1
ENSG00000206195.9	0.00115194	DUXAP8
ENSG00000236763.2	0.00121526	TRMT112P4
ENSG00000236675.1	0.00138682	MTX1P1
ENSG00000213371.4	0.00174787	NAP1L1P3
ENSG00000248593.3	0.00200994	DSTNP2
ENSG00000268949.1	0.00206107	MRPS17P1
ENSG00000224287.2	0.00308511	MSL3P1
ENSG00000270813.2	0.00396556	NANOGNBP3
ENSG00000225536.2	0.00532829	STIP1P3
ENSG00000248180.1	0.00545017	GAPDHP60
ENSG00000240602.6	0.00566575	AADACP1
ENSG00000249353.2	0.00703038	NPM1P27
ENSG00000213061.2	0.00757768	PFN1P11
ENSG00000260518.1	0.00858829	BMS1P8
ENSG00000251583.1	0.00923893	MFFP2
ENSG00000265683.1	0.0103956	SYPL1P2	1.52e-05
ENSG00000213881.3	0.0112449	NPM1P6	0.000129
ENSG00000234925.2	0.0136889	ATP5PDP4
ENSG00000176933.5	0.0145221	TOB2P1
ENSG00000105988.6	0.0149418	NHP2P1
ENSG00000243759.1	0.015208	ST13P15
ENSG00000183506.15	0.0167767	PI4KAP2
ENSG00000250731.1	0.0169294	TPM3P6
ENSG00000230356.1	0.0177651	NCAPD2P1
ENSG00000261612.1	0.0178618	SUB1P3
ENSG00000100058.11	0.0180015	CRYBB2P1	0.000164
ENSG00000232527.6	0.0189438	LSP1P5
ENSG00000198618.5	0.0196984	PPIAP22
ENSG00000230457.3	0.0217008	PA2G4P4	0.000218
ENSG00000214027.3	0.0223888	ARPC3P5
ENSG00000271550.1	0.0236369	BNIP3P11
ENSG00000269904.2	0.0245846	MAP2K4P1
ENSG00000260762.1	0.0251127	ACSM5P1
ENSG00000225210.4	0.0271599	DUXAP9
ENSG00000213236.3	0.027573	YWHAZP2
ENSG00000160766.13	0.0299448	GBAP1
ENSG00000256817.1	0.0309482	TPT1P12
ENSG00000249489.1	0.0310237	GAPDHP70
ENSG00000253676.1	0.0319081	TAGLN2P1
ENSG00000214252.4	0.0332528	AZGP1P2
ENSG00000224126.2	0.0347338	UBE2SP2
ENSG00000244627.4	0.0357132	TPTEP2
ENSG00000236809.2	0.0357554	SNX25P1	6.81e-06
ENSG00000249274.1	0.0369293	PDLIM1P4
ENSG00000277156.1	0.0375189	TOMM40P1
ENSG00000251485.1	0.0393375	NRBF2P6
ENSG00000237223.5	0.0412873	SULT1C2P1
ENSG00000170629.13	0.0425883	DPY19L2P2
ENSG00000234964.4	0.0451643	FABP5P7
ENSG00000235651.1	0.045488	G3BP1P1	0.000895
ENSG00000188013.6	0.0456261	MEIS3P2
ENSG00000229036.6	0.0485887	VDAC1P8	0.00047
ENSG00000241627.3	0.049059	UBQLN4P1
ENSG00000238151.1	0.0498857	MLLT10P1
ENSG00000227449.7	0.0511045	FGF7P6
ENSG00000227666.1	0.0537119	CYCSP24
ENSG00000243974.1	0.0572782	VTI1BP1
ENSG00000256968.1	0.0607399	SNRPEP2
ENSG00000263366.2	0.0607947	ABHD17AP5
ENSG00000258359.1	0.062373	PCNPP1
ENSG00000224763.1	0.0625857	FDPSP8
ENSG00000225308.2	0.0627912	ASS1P11
ENSG00000244306.8	0.0649618	DUXAP10
ENSG00000229758.2	0.0651827	DYNLT3P2
ENSG00000236349.1	0.0659556	SUCLG2P2
ENSG00000215124.2	0.0663295	AMD1P4
ENSG00000234231.3	0.0676003	ANAPC1P4
ENSG00000230204.1	0.0689445	FTH1P5
ENSG00000241278.1	0.0724549	ENPP7P4
ENSG00000213406.3	0.0725318	ANXA2P1
ENSG00000274114.1	0.073458	ALOX15P1
ENSG00000231831.1	0.0757242	MTHFD1P1
ENSG00000237977.1	0.0791446	EIF4HP2
ENSG00000214313.7	0.0803937	AZGP1P1
ENSG00000180178.9	0.0809935	FAR2P1
ENSG00000216624.2	0.0831533	GAPDHP72
ENSG00000213606.3	0.0841229	AKR1B10P1
ENSG00000163016.8	0.0890022	ALMS1P1
ENSG00000198106.8	0.090616	SNX29P2
ENSG00000261377.4	0.0967347	PDCD6IPP2
ENSG00000249834.3	0.0974475	PGBD4P3
ENSG00000234043.3	0.0980358	NUDT9P1
ENSG00000213222.3	0.098153	TOMM40P4
ENSG00000181101.7	0.098672	ENTR1P2
ENSG00000235559.1	0.099979	NOP56P1
ENSG00000223518.5	0.103526	CSNK1A1P1
ENSG00000214076.3	0.106286	CPSF1P1
ENSG00000106133.16	0.111655	NSUN5P2
ENSG00000241717.1	0.114651	VWFP1
ENSG00000231991.4	0.115971	ANXA2P2
ENSG00000241418.1	0.118078	MCRIP2P1
ENSG00000234397.3	0.119029	PPIAP34
ENSG00000227536.1	0.119794	SOCS5P4
ENSG00000256464.1	0.120884	YWHABP2
ENSG00000248498.3	0.12236	ASNSP1
ENSG00000235044.1	0.124457	PPIAP3
ENSG00000262904.1	0.125483	TMPOP2
ENSG00000237828.1	0.127139	PA2G4P1
ENSG00000249947.2	0.128512	XBP1P1
ENSG00000228232.1	0.129557	GAPDHP1
ENSG00000262402.1	0.131614	MCUR1P1
ENSG00000226823.1	0.132526	SUGT1P1
ENSG00000234743.1	0.138898	EIF5AP4
ENSG00000227855.3	0.140766	DPY19L2P3
ENSG00000231907.2	0.147299	GAPDHP37
ENSG00000213592.4	0.154226	PPIAP42
ENSG00000229018.5	0.155059	PMS2P7
ENSG00000250982.2	0.155086	GAPDHP35
ENSG00000227295.2	0.155304	ELL2P1
ENSG00000238181.2	0.155532	AHCYP2
ENSG00000270532.1	0.156185	PEBP1P2
ENSG00000227376.1	0.158371	FTH1P16
ENSG00000271816.1	0.158853	BMS1P4
ENSG00000237082.1	0.164761	COX5BP6
ENSG00000253813.1	0.165065	COX6B1P4
ENSG00000220517.2	0.165567	ASS1P1
ENSG00000225533.1	0.1661	PAWRP1
ENSG00000183929.7	0.16642	DUSP5P1
ENSG00000213082.3	0.170343	PPP1R14BP2
ENSG00000232369.1	0.17468	PPIAP35
ENSG00000214855.8	0.177745	APOC1P1
ENSG00000236281.1	0.178804	NDUFB9P2
ENSG00000229932.3	0.179239	YWHAZP3
ENSG00000217824.1	0.187165	SNRPEP6
ENSG00000216740.2	0.187643	ANXA2P3
ENSG00000263232.2	0.188452	ATP5F1AP3
ENSG00000179611.3	0.188722	DGKZP1
ENSG00000143429.8	0.188973	LSP1P5
ENSG00000233892.1	0.189667	PAIP1P1
ENSG00000227986.1	0.189706	TRIM60P18
ENSG00000177173.5	0.189929	NAP1L4P1
ENSG00000223361.5	0.190084	FTH1P10
ENSG00000260266.1	0.193001	PPIAP46
ENSG00000182397.13	0.194083	DNM1P46
ENSG00000217950.4	0.198323	NOC2LP2
ENSG00000276386.1	0.198686	CNTNAP3P2
ENSG00000249506.3	0.198694	ZEB2P1
ENSG00000237972.1	0.199747	TUBG1P
ENSG00000180581.7	0.199901	SRP9P1
ENSG00000230196.1	0.200781	DDX43P3
ENSG00000249092.1	0.204149	PPIAP77
ENSG00000232187.1	0.204392	FTH1P7
ENSG00000265646.2	0.210359	TUFMP1
ENSG00000224837.1	0.210633	GCSHP5
ENSG00000258477.1	0.216845	PPIAP6
ENSG00000213362.3	0.217002	FTH1P12
ENSG00000240244.3	0.217885	GAPDHP33
ENSG00000271524.1	0.218219	BNIP3P17
ENSG00000223864.1	0.218412	NPM1P19
ENSG00000276710.3	0.221299	CSPG4P10
ENSG00000237522.1	0.222009	NONOP2
ENSG00000257246.1	0.229924	PHBP19
ENSG00000213640.3	0.231533	EEF1DP4
ENSG00000257800.1	0.235639	FNBP1P1
ENSG00000244119.1	0.238825	PDCL3P4
ENSG00000179277.9	0.241025	MEIS3P1
ENSG00000213453.3	0.242552	FTH1P3
ENSG00000188460.4	0.244374	ACTBP11
ENSG00000267336.1	0.248652	EIF4A2P1
ENSG00000236527.1	0.251396	ARF4P2
ENSG00000179967.11	0.261129	PPP1R14BP3
ENSG00000231066.3	0.261412	NPM1P9
ENSG00000225159.1	0.266047	NPM1P39
ENSG00000225642.1	0.268003	SNRPEP5
ENSG00000205105.6	0.272324	COX17P1
ENSG00000225462.1	0.272695	FDPSP1
ENSG00000161912.16	0.272905	ADCY10P1
ENSG00000215035.2	0.273942	FDPSP5
ENSG00000228979.4	0.278717	PPIAP55
ENSG00000181997.8	0.279226	AQP7P2
ENSG00000229184.2	0.282487	ATP5PDP2
ENSG00000197358.9	0.287006	BNIP3P1
ENSG00000234367.1	0.290638	PFN1P3
ENSG00000223558.1	0.291118	TRIM60P17
ENSG00000231345.3	0.292652	BEND3P1
ENSG00000232075.1	0.294074	MRPL35P2
ENSG00000226443.3	0.29904	GAPDHP32
ENSG00000232022.5	0.299274	FAAHP1
ENSG00000204837.3	0.300607	FGF7P3
ENSG00000215199.3	0.305754	YWHAZP6
ENSG00000159247.11	0.307575	TUBBP5
ENSG00000218980.2	0.310243	FTH1P15
ENSG00000127957.15	0.312231	PMS2P3
ENSG00000215221.2	0.313206	UBA52P6
ENSG00000267809.1	0.314018	NDUFV2P1
ENSG00000229816.1	0.316282	DDX50P1
ENSG00000235316.1	0.31848	DUSP8P5
ENSG00000197083.10	0.324693	ZNF300P1
ENSG00000264538.5	0.326393	SUZ12P1
ENSG00000213946.3	0.328931	DNAJB1P1
ENSG00000223460.1	0.329284	GAPDHP69
ENSG00000237757.2	0.329521	EEF1A1P30
ENSG00000274602.3	0.333056	PI4KAP1
ENSG00000276715.3	0.33467	YWHAEP7
ENSG00000231445.1	0.335037	TIMM8AP1
ENSG00000236893.1	0.340249	ASS1P7
ENSG00000213925.3	0.344589	NPM1P33
ENSG00000235447.2	0.346985	TRAPPC13P1
ENSG00000166763.7	0.354528	STRCP1
ENSG00000228169.3	0.354857	PPIAP19
ENSG00000224080.1	0.355889	UBE2FP1
ENSG00000248916.1	0.363369	NUP210P3
ENSG00000242338.5	0.36883	BMS1P4
ENSG00000226261.1	0.371174	PIMREGP1
ENSG00000234036.4	0.381796	TXNP6
ENSG00000213509.4	0.383426	PPIAP16
ENSG00000218582.2	0.393244	GAPDHP63
ENSG00000236307.2	0.397106	EEF1E1P1
ENSG00000228782.6	0.40065	MRPL45P2
ENSG00000233690.1	0.404886	EBAG9P1
ENSG00000225192.1	0.405564	ZNF33BP1
ENSG00000274487.1	0.410167	NPEPPSP1
ENSG00000232149.1	0.418349	FERP1
ENSG00000270804.1	0.421944	UBE2CP5
ENSG00000256037.1	0.424945	MRPL40P1
ENSG00000226359.1	0.427644	ACTG1P24
ENSG00000250462.7	0.428512	LRRC37BP1
ENSG00000237748.1	0.429635	UQCRBP1
ENSG00000226121.2	0.431661	AHCTF1P1
ENSG00000238021.5	0.436973	ARMC4P1
ENSG00000182814.7	0.450254	FUNDC2P2
ENSG00000259429.4	0.455782	UBE2Q2P2
ENSG00000229107.2	0.456052	ABHD17AP4
ENSG00000218052.5	0.465243	ADAMTS7P4
ENSG00000176268.5	0.468715	CYCSP34
ENSG00000237758.1	0.469116	BANF1P3
ENSG00000215325.4	0.469926	ASS1P10
ENSG00000183022.5	0.472473	TPM3P8
ENSG00000242992.3	0.472806	FTH1P4
ENSG00000233270.1	0.47788	SNRPEP4
ENSG00000215097.3	0.483429	DUSP8P1
ENSG00000233929.1	0.484023	MT1XP1
ENSG00000214867.3	0.486161	SRSF9P1
ENSG00000236811.1	0.488403	GAPDHP2
ENSG00000223878.1	0.491119	PPIAP53
ENSG00000225264.3	0.497417	ZNRF2P2
ENSG00000265095.1	0.499075	FTLP12
ENSG00000219693.3	0.506593	FGF7P8
ENSG00000232699.3	0.507353	BDH2P1
ENSG00000258116.1	0.509977	PPIAP45
ENSG00000223705.8	0.514388	NSUN5P1
ENSG00000243498.2	0.516997	UBA52P5
ENSG00000231752.4	0.517881	EMBP1
ENSG00000181741.7	0.524893	FDX1P1
ENSG00000279688.1	0.531323	AQP7P3
ENSG00000265939.1	0.533027	UBE2CP2
ENSG00000251013.1	0.533153	GAPDHP62
ENSG00000253771.4	0.533405	TPTE2P1
ENSG00000186466.5	0.533453	AQP7P1
ENSG00000259838.1	0.534307	ELOCP2
ENSG00000226038.5	0.536875	PPIAP21
ENSG00000274376.3	0.536945	ADAMTS7P1
ENSG00000234975.6	0.544497	FTH1P2
ENSG00000237470.3	0.545023	DCLRE1CP1
ENSG00000100181.20	0.545196	TPTEP1
ENSG00000279720.1	0.552517	SOWAHCP2
ENSG00000233057.1	0.554737	EEF1A1P14
ENSG00000248415.1	0.554769	GAPDHP61
ENSG00000251634.2	0.566579	NAIPP4
ENSG00000259022.2	0.566985	DNAJC8P1
ENSG00000243406.5	0.567563	MRPS31P5
ENSG00000213864.3	0.569618	EEF1B2P2
ENSG00000232186.1	0.575183	TERF1P7
ENSG00000228376.3	0.577535	GAS2L1P2
ENSG00000213376.4	0.580938	GAPDHP71
ENSG00000231952.3	0.597989	DPY19L1P2
ENSG00000213290.4	0.610008	PGK1P2
ENSG00000232727.2	0.617095	YWHAEP1
ENSG00000266920.1	0.621914	ACTBP9
ENSG00000225558.1	0.623935	UBE2D3P2
ENSG00000223922.1	0.634009	ASS1P2
ENSG00000253651.1	0.637811	SOD1P3
ENSG00000213730.3	0.640184	POLD2P1
ENSG00000213352.3	0.641649	GAPDHP44
ENSG00000176654.11	0.649422	NANOGP1
ENSG00000236056.1	0.650195	GAPDHP14
ENSG00000249047.2	0.661651	COX6B1P5
ENSG00000269153.1	0.668455	LYPLA2P2
ENSG00000257043.1	0.668942	SRSF3P1
ENSG00000249026.2	0.669297	CTNNA1P1
ENSG00000229754.1	0.670234	CXCR2P1
ENSG00000264655.1	0.673661	PPIAP54
ENSG00000224976.2	0.674856	PARP4P2
ENSG00000235489.4	0.67523	DBF4P1
ENSG00000179978.11	0.67613	NAIPP2
ENSG00000203435.2	0.677357	E2F3P2
ENSG00000227621.1	0.678474	PHBP11
ENSG00000235411.1	0.678624	DRG1P1
ENSG00000198658.4	0.681925	ABHD17AP1
ENSG00000067601.7	0.683879	PMS2P4
ENSG00000175730.8	0.687111	BAK1P1
ENSG00000235363.1	0.689063	SNRPGP10
ENSG00000265293.2	0.695696	ARGFXP2
ENSG00000241015.2	0.711688	TPM3P9
ENSG00000236993.2	0.712591	GAPDHP21
ENSG00000231715.1	0.715022	COX6CP2
ENSG00000259032.2	0.715068	ENSAP2
ENSG00000232901.1	0.718137	CYCSP10
ENSG00000230870.2	0.719348	FBXW11P1
ENSG00000180867.10	0.721025	PDIA3P1
ENSG00000234882.1	0.72448	EIF3EP1
ENSG00000234825.3	0.724698	XRCC6P2
ENSG00000250251.5	0.729373	PKD1P6
ENSG00000270948.1	0.737292	MTDHP1
ENSG00000255200.1	0.74056	PGAM1P8
ENSG00000232489.1	0.742884	MFAP1P1
ENSG00000233673.5	0.767189	ANAPC1P1
ENSG00000213033.4	0.776286	AURKAP1
ENSG00000213539.4	0.782162	YBX1P6
ENSG00000227379.2	0.786966	PPIAP2
ENSG00000270427.1	0.787428	NRBF2P5
ENSG00000246877.1	0.788344	DNM1P35
ENSG00000259378.1	0.791224	DCAF13P3
ENSG00000213455.3	0.79186	PPIAP82
ENSG00000269800.1	0.793735	PLEKHA3P1
ENSG00000232508.1	0.79444	MRPL45P1
ENSG00000233025.1	0.799557	CRYZP1
ENSG00000189423.10	0.805352	USP32P3
ENSG00000213239.3	0.809791	NPM1P32
ENSG00000227973.1	0.811069	PIN4P1
ENSG00000219891.2	0.812193	ZSCAN12P1
ENSG00000080947.13	0.822846	CROCCP3
ENSG00000214108.4	0.830403	TPT1P5
ENSG00000178654.11	0.83518	PPIAP33
ENSG00000236184.1	0.850025	TCEA1P4
ENSG00000214975.4	0.855871	PPIAP29
ENSG00000234369.1	0.860735	TATDN1P1
ENSG00000219149.4	0.86303	PPIAP87
ENSG00000258527.1	0.863678	ASB9P1
ENSG00000229644.6	0.876418	NAMPTP1
ENSG00000244723.3	0.882145	ASLP1
ENSG00000276058.1	0.884047	STMN1P1
ENSG00000270270.1	0.884915	BNIP3P10
ENSG00000232709.1	0.885967	MARK2P9
ENSG00000246082.2	0.894875	NUDT16P1
ENSG00000236493.2	0.896967	EIF2S2P3
ENSG00000236542.1	0.90639	MED28P7
ENSG00000212789.4	0.907713	ST13P5
ENSG00000253328.2	0.909551	SUMO2P19
ENSG00000267258.1	0.911462	PPIAP58
ENSG00000232368.1	0.920149	FTLP2
ENSG00000263535.1	0.920692	AK4P1
ENSG00000256849.1	0.920792	TCP1P3
ENSG00000230224.1	0.92092	PHBP9
ENSG00000219507.4	0.923107	FTH1P8
ENSG00000227212.3	0.925276	PFN1P6
ENSG00000220267.1	0.925542	ACTBP8
ENSG00000231799.2	0.926177	PA2G4P6
ENSG00000229358.3	0.926977	DPY19L1P1
ENSG00000213212.3	0.928813	NCLP1
ENSG00000215859.7	0.930621	PDZK1P1
ENSG00000219797.2	0.932126	PPIAP9
ENSG00000228828.1	0.932371	TLK2P2
ENSG00000250290.1	0.941798	NCAPGP1
ENSG00000225171.2	0.94449	DUTP6
ENSG00000227765.4	0.946866	MYL12BP2
ENSG00000260139.5	0.946933	CSPG4P13
ENSG00000242960.1	0.952358	FTH1P23
ENSG00000242849.2	0.95351	ALDOAP1
ENSG00000234785.1	0.958847	EEF1GP5
ENSG00000230701.2	0.959995	FBXW4P1
ENSG00000233469.1	0.967801	ST6GALNAC4P1
ENSG00000236577.1	0.971384	SNRPGP14
ENSG00000262519.1	0.972573	TXNP4
ENSG00000217094.2	0.973087	PPIAP31
ENSG00000271095.1	0.974263	BNIP3P28
ENSG00000218226.1	0.974314	TATDN2P2
ENSG00000213842.2	0.974647	SUGT1P2
ENSG00000259315.1	0.977932	ACTG1P17
ENSG00000261143.1	0.982265	ADAMTS7P3
ENSG00000261812.4	0.987777	TUBB8P7
ENSG00000224543.4	0.988705	SNRPGP15
ENSG00000230311.2	0.996472	TOMM20P4
ENSG00000118976.5	NA	OTUD4P1
ENSG00000169668.10	NA	BCRP2
ENSG00000176115.9	NA	AQP7P4
ENSG00000213130.3	NA	EEF1DP5
ENSG00000213188.3	NA	YBX1P4
ENSG00000213205.3	NA	STRADBP1
ENSG00000213277.3	NA	MARCKSL1P1
ENSG00000213487.3	NA	ASS1P4
ENSG00000213498.3	NA	TPT1P13
ENSG00000213962.2	NA	API5P2
ENSG00000214003.2	NA	ATP5PBP3
ENSG00000214297.3	NA	ALDOAP2
ENSG00000214429.3	NA	CYCSP6
ENSG00000214702.6	NA	COMMD4P2
ENSG00000215583.3	NA	ASS1P6
ENSG00000215875.4	NA	ST13P20
ENSG00000219186.2	NA	FTH1P19
ENSG00000219491.6	NA	TPT1P8
ENSG00000219653.1	NA	GCNT1P4
ENSG00000221844.2	NA	DPP3P2
ENSG00000223760.4	NA	MED15P9
ENSG00000224309.6	NA	ANKRD30BP2
ENSG00000224324.1	NA	THAP5P1
ENSG00000224333.1	NA	GAPDHP20
ENSG00000224809.2	NA	BEND3P2
ENSG00000224826.1	NA	USP21P1
ENSG00000224829.3	NA	TOMM20P1
ENSG00000224906.3	NA	SRP14P1
ENSG00000225366.4	NA	TDGF1P3
ENSG00000225406.1	NA	ELF2P4
ENSG00000225530.1	NA	SP3P
ENSG00000225739.1	NA	NPM1P18
ENSG00000226057.5	NA	PHF2P2
ENSG00000226253.1	NA	MRPL35P3
ENSG00000226539.1	NA	MLXP1
ENSG00000226933.1	NA	NRBF2P2
ENSG00000227568.1	NA	SNX18P26
ENSG00000227972.1	NA	THAP12P3
ENSG00000228050.1	NA	TOP3BP1
ENSG00000231047.1	NA	GCNT1P3
ENSG00000231258.2	NA	ZSWIM5P2
ENSG00000231513.3	NA	E2F6P4
ENSG00000233125.2	NA	ACTBP12
ENSG00000233435.1	NA	AGGF1P2
ENSG00000233544.1	NA	EIF3KP2
ENSG00000234473.1	NA	ZNF101P2
ENSG00000234575.1	NA	CTSLP8
ENSG00000234629.1	NA	WDR82P1
ENSG00000234685.1	NA	NUS1P2
ENSG00000235720.1	NA	GABPAP
ENSG00000235963.1	NA	MCCD1P1
ENSG00000236797.1	NA	SPA17P1
ENSG00000236956.1	NA	NF1P8
ENSG00000237415.2	NA	NRBF2P3
ENSG00000237849.1	NA	NFYAP1
ENSG00000238024.1	NA	DDX39BP2
ENSG00000239351.1	NA	NPM1P29
ENSG00000242562.1	NA	DCAF13P1
ENSG00000248191.1	NA	PES1P1
ENSG00000248817.1	NA	PMPCAP1
ENSG00000248998.2	NA	EFL1P2
ENSG00000249238.1	NA	BCL9P1
ENSG00000249410.1	NA	AK4P2
ENSG00000249488.1	NA	NACAP5
ENSG00000249767.1	NA	ENPP7P10
ENSG00000250420.7	NA	AACSP1
ENSG00000251418.2	NA	ASS1P8
ENSG00000253431.1	NA	SRPK2P
ENSG00000253569.1	NA	VENTXP5
ENSG00000254388.1	NA	DUTP2
ENSG00000255231.1	NA	MRPS36P4
ENSG00000260010.1	NA	ZNF720P1
ENSG00000261217.2	NA	BCAP31P1
ENSG00000261239.5	NA	ANKRD26P1
ENSG00000261429.2	NA	DPPA2P4
ENSG00000261580.1	NA	ENPP7P13
ENSG00000266117.1	NA	FBXO36P1
ENSG00000268438.1	NA	BNIP3P27
ENSG00000269055.1	NA	BNIP3P18
ENSG00000269662.1	NA	BNIP3P39
ENSG00000270325.1	NA	BNIP3P9
ENSG00000271198.1	NA	VDAC3P1
ENSG00000272281.5	NA	TPTE2P2
ENSG00000275340.1	NA	FGD5P1

## Sheet: DFS results
ensembl_id	p_value	hgnc_symbol	meta_p_value_of_overlapping_gene
ENSG00000259295.5	5.09478e-05	CSPG4P12
ENSG00000234036.4	0.000440914	TXNP6
ENSG00000258477.1	0.000774408	PPIAP6
ENSG00000263232.2	0.00115408	ATP5F1AP3
ENSG00000264538.5	0.00119553	SUZ12P1
ENSG00000261612.1	0.00128956	SUB1P3
ENSG00000276710.3	0.00135751	CSPG4P10
ENSG00000230457.3	0.00248622	PA2G4P4	0.000218
ENSG00000233966.1	0.00249383	UBE2SP1	3.22e-08
ENSG00000213352.3	0.00280579	GAPDHP44
ENSG00000260762.1	0.0031868	ACSM5P1
ENSG00000232369.1	0.00435319	PPIAP35
ENSG00000269904.2	0.00473195	MAP2K4P1
ENSG00000264655.1	0.00610166	PPIAP54
ENSG00000214027.3	0.00624264	ARPC3P5
ENSG00000227440.1	0.00863099	ATP5MC1P4	6.01e-12
ENSG00000217791.4	0.0096598	ASS1P9
ENSG00000225210.4	0.0101226	DUXAP9
ENSG00000213881.3	0.0102332	NPM1P6	0.000129
ENSG00000236349.1	0.0102768	SUCLG2P2
ENSG00000214313.7	0.0109232	AZGP1P1
ENSG00000236809.2	0.01102	SNX25P1	6.81e-06
ENSG00000224126.2	0.0135232	UBE2SP2
ENSG00000235651.1	0.013624	G3BP1P1	0.000895
ENSG00000249026.2	0.0138961	CTNNA1P1
ENSG00000236527.1	0.0187952	ARF4P2
ENSG00000229036.6	0.0197585	VDAC1P8	0.00047
ENSG00000231066.3	0.0197849	NPM1P9
ENSG00000225536.2	0.020509	STIP1P3
ENSG00000268949.1	0.0217159	MRPS17P1
ENSG00000260518.1	0.0224169	BMS1P8
ENSG00000227376.1	0.0226377	FTH1P16
ENSG00000216624.2	0.025301	GAPDHP72
ENSG00000262904.1	0.0257845	TMPOP2
ENSG00000231715.1	0.0271795	COX6CP2
ENSG00000134297.6	0.028842	PLEKHA8P1	7.52e-05
ENSG00000225159.1	0.0312987	NPM1P39
ENSG00000253676.1	0.0342512	TAGLN2P1
ENSG00000206195.9	0.0346147	DUXAP8
ENSG00000227855.3	0.0354401	DPY19L2P3
ENSG00000213592.4	0.0403622	PPIAP42
ENSG00000229758.2	0.0422979	DYNLT3P2
ENSG00000265683.1	0.0458729	SYPL1P2	1.52e-05
ENSG00000213212.3	0.0469781	NCLP1
ENSG00000100058.11	0.0487885	CRYBB2P1	0.000164
ENSG00000213376.4	0.0509405	GAPDHP71
ENSG00000249092.1	0.0513057	PPIAP77
ENSG00000183929.7	0.0526964	DUSP5P1
ENSG00000214252.4	0.0536803	AZGP1P2
ENSG00000188013.6	0.0600982	MEIS3P2
ENSG00000231907.2	0.0637359	GAPDHP37
ENSG00000243406.5	0.0680275	MRPS31P5
ENSG00000229358.3	0.0738917	DPY19L1P1
ENSG00000213371.4	0.0754122	NAP1L1P3
ENSG00000270813.2	0.0786969	NANOGNBP3
ENSG00000253328.2	0.0791816	SUMO2P19
ENSG00000263366.2	0.0802454	ABHD17AP5
ENSG00000105988.6	0.0821608	NHP2P1
ENSG00000250462.7	0.0835434	LRRC37BP1
ENSG00000229754.1	0.0836777	CXCR2P1
ENSG00000234964.4	0.0870164	FABP5P7
ENSG00000236542.1	0.0874667	MED28P7
ENSG00000179967.11	0.087468	PPP1R14BP3
ENSG00000223361.5	0.0896675	FTH1P10
ENSG00000244306.8	0.0898464	DUXAP10
ENSG00000236307.2	0.0901002	EEF1E1P1
ENSG00000237977.1	0.0901556	EIF4HP2
ENSG00000215859.7	0.0942277	PDZK1P1
ENSG00000232699.3	0.0961514	BDH2P1
ENSG00000241717.1	0.0973453	VWFP1
ENSG00000179611.3	0.109176	DGKZP1
ENSG00000160766.13	0.112052	GBAP1
ENSG00000213925.3	0.112868	NPM1P33
ENSG00000259022.2	0.113064	DNAJC8P1
ENSG00000225192.1	0.113406	ZNF33BP1
ENSG00000234975.6	0.113506	FTH1P2
ENSG00000161912.16	0.116636	ADCY10P1
ENSG00000249489.1	0.117667	GAPDHP70
ENSG00000215221.2	0.117733	UBA52P6
ENSG00000237757.2	0.120142	EEF1A1P30
ENSG00000213455.3	0.120496	PPIAP82
ENSG00000181101.7	0.122738	ENTR1P2
ENSG00000240244.3	0.12316	GAPDHP33
ENSG00000182397.13	0.1243	DNM1P46
ENSG00000249834.3	0.125071	PGBD4P3
ENSG00000231831.1	0.126133	MTHFD1P1
ENSG00000213061.2	0.126745	PFN1P11
ENSG00000261143.1	0.127533	ADAMTS7P3
ENSG00000220517.2	0.129079	ASS1P1
ENSG00000229644.6	0.12988	NAMPTP1
ENSG00000227295.2	0.130535	ELL2P1
ENSG00000214076.3	0.132521	CPSF1P1
ENSG00000159247.11	0.133984	TUBBP5
ENSG00000230356.1	0.136073	NCAPD2P1
ENSG00000241627.3	0.137233	UBQLN4P1
ENSG00000248415.1	0.137795	GAPDHP61
ENSG00000080947.13	0.139719	CROCCP3
ENSG00000231799.2	0.140065	PA2G4P6
ENSG00000257800.1	0.141395	FNBP1P1
ENSG00000231991.4	0.144761	ANXA2P2
ENSG00000228828.1	0.146093	TLK2P2
ENSG00000226359.1	0.146783	ACTG1P24
ENSG00000241278.1	0.153091	ENPP7P4
ENSG00000269800.1	0.153585	PLEKHA3P1
ENSG00000228782.6	0.153853	MRPL45P2
ENSG00000236281.1	0.156089	NDUFB9P2
ENSG00000235044.1	0.158514	PPIAP3
ENSG00000182814.7	0.158593	FUNDC2P2
ENSG00000183506.15	0.16179	PI4KAP2
ENSG00000214855.8	0.16481	APOC1P1
ENSG00000176268.5	0.1666	CYCSP34
ENSG00000249353.2	0.173084	NPM1P27
ENSG00000198658.4	0.17753	ABHD17AP1
ENSG00000233270.1	0.180104	SNRPEP4
ENSG00000238181.2	0.183433	AHCYP2
ENSG00000235363.1	0.187409	SNRPGP10
ENSG00000235559.1	0.190993	NOP56P1
ENSG00000246877.1	0.192406	DNM1P35
ENSG00000232527.6	0.195784	LSP1P5
ENSG00000269153.1	0.19675	LYPLA2P2
ENSG00000215199.3	0.198195	YWHAZP6
ENSG00000236675.1	0.198841	MTX1P1
ENSG00000243498.2	0.202719	UBA52P5
ENSG00000240602.6	0.204518	AADACP1
ENSG00000248593.3	0.204876	DSTNP2
ENSG00000219149.4	0.205442	PPIAP87
ENSG00000213453.3	0.207136	FTH1P3
ENSG00000224080.1	0.208532	UBE2FP1
ENSG00000227536.1	0.208702	SOCS5P4
ENSG00000262402.1	0.211306	MCUR1P1
ENSG00000198106.8	0.211336	SNX29P2
ENSG00000232075.1	0.212783	MRPL35P2
ENSG00000258116.1	0.217423	PPIAP45
ENSG00000234367.1	0.219362	PFN1P3
ENSG00000248180.1	0.221912	GAPDHP60
ENSG00000215124.2	0.226138	AMD1P4
ENSG00000267809.1	0.228019	NDUFV2P1
ENSG00000180867.10	0.233489	PDIA3P1
ENSG00000232186.1	0.237945	TERF1P7
ENSG00000234825.3	0.239451	XRCC6P2
ENSG00000197083.10	0.248871	ZNF300P1
ENSG00000230204.1	0.249969	FTH1P5
ENSG00000238151.1	0.253581	MLLT10P1
ENSG00000181741.7	0.255239	FDX1P1
ENSG00000235316.1	0.256953	DUSP8P5
ENSG00000235411.1	0.259169	DRG1P1
ENSG00000180581.7	0.260115	SRP9P1
ENSG00000228169.3	0.260347	PPIAP19
ENSG00000228979.4	0.261228	PPIAP55
ENSG00000224976.2	0.263708	PARP4P2
ENSG00000236184.1	0.265323	TCEA1P4
ENSG00000197358.9	0.269329	BNIP3P1
ENSG00000224543.4	0.270052	SNRPGP15
ENSG00000231345.3	0.271399	BEND3P1
ENSG00000260266.1	0.272984	PPIAP46
ENSG00000213222.3	0.273636	TOMM40P4
ENSG00000237082.1	0.273665	COX5BP6
ENSG00000236056.1	0.273673	GAPDHP14
ENSG00000253813.1	0.276476	COX6B1P4
ENSG00000166763.7	0.278141	STRCP1
ENSG00000227986.1	0.281912	TRIM60P18
ENSG00000215270.3	0.281998	TOMM40P2
ENSG00000236893.1	0.284366	ASS1P7
ENSG00000217094.2	0.288007	PPIAP31
ENSG00000262519.1	0.291105	TXNP4
ENSG00000237223.5	0.291769	SULT1C2P1
ENSG00000249274.1	0.294368	PDLIM1P4
ENSG00000224763.1	0.296083	FDPSP8
ENSG00000276715.3	0.299727	YWHAEP7
ENSG00000237470.3	0.29988	DCLRE1CP1
ENSG00000270804.1	0.300115	UBE2CP5
ENSG00000236993.2	0.305849	GAPDHP21
ENSG00000237828.1	0.307987	PA2G4P1
ENSG00000261812.4	0.312471	TUBB8P7
ENSG00000250731.1	0.312568	TPM3P6
ENSG00000227765.4	0.314093	MYL12BP2
ENSG00000106133.16	0.314192	NSUN5P2
ENSG00000227212.3	0.315396	PFN1P6
ENSG00000242849.2	0.317198	ALDOAP1
ENSG00000274376.3	0.318402	ADAMTS7P1
ENSG00000276058.1	0.319716	STMN1P1
ENSG00000258359.1	0.324875	PCNPP1
ENSG00000259429.4	0.325005	UBE2Q2P2
ENSG00000234882.1	0.325052	EIF3EP1
ENSG00000213606.3	0.329333	AKR1B10P1
ENSG00000232901.1	0.330871	CYCSP10
ENSG00000213239.3	0.332713	NPM1P32
ENSG00000179277.9	0.33729	MEIS3P1
ENSG00000251485.1	0.348629	NRBF2P6
ENSG00000238021.5	0.349947	ARMC4P1
ENSG00000237522.1	0.353096	NONOP2
ENSG00000232022.5	0.357388	FAAHP1
ENSG00000234043.3	0.359532	NUDT9P1
ENSG00000215035.2	0.359918	FDPSP5
ENSG00000186466.5	0.360502	AQP7P1
ENSG00000234785.1	0.364597	EEF1GP5
ENSG00000229417.1	0.366882	NPM1P25
ENSG00000225533.1	0.371332	PAWRP1
ENSG00000256817.1	0.372828	TPT1P12
ENSG00000181997.8	0.373216	AQP7P2
ENSG00000170629.13	0.377887	DPY19L2P2
ENSG00000237972.1	0.378995	TUBG1P
ENSG00000180178.9	0.379634	FAR2P1
ENSG00000220267.1	0.380112	ACTBP8
ENSG00000232709.1	0.38109	MARK2P9
ENSG00000225308.2	0.386445	ASS1P11
ENSG00000213362.3	0.394137	FTH1P12
ENSG00000256464.1	0.394405	YWHABP2
ENSG00000227666.1	0.394566	CYCSP24
ENSG00000223460.1	0.401458	GAPDHP69
ENSG00000244627.4	0.402755	TPTEP2
ENSG00000198618.5	0.402951	PPIAP22
ENSG00000223518.5	0.403924	CSNK1A1P1
ENSG00000224287.2	0.404145	MSL3P1
ENSG00000213509.4	0.404879	PPIAP16
ENSG00000246082.2	0.407645	NUDT16P1
ENSG00000267336.1	0.410532	EIF4A2P1
ENSG00000178654.11	0.414431	PPIAP33
ENSG00000259838.1	0.418506	ELOCP2
ENSG00000213946.3	0.423003	DNAJB1P1
ENSG00000228232.1	0.424	GAPDHP1
ENSG00000223878.1	0.427223	PPIAP53
ENSG00000227379.2	0.430124	PPIAP2
ENSG00000259032.2	0.432431	ENSAP2
ENSG00000243974.1	0.434092	VTI1BP1
ENSG00000236811.1	0.435953	GAPDHP2
ENSG00000234743.1	0.437842	EIF5AP4
ENSG00000229932.3	0.437918	YWHAZP3
ENSG00000271524.1	0.452805	BNIP3P17
ENSG00000219797.2	0.456446	PPIAP9
ENSG00000270948.1	0.45739	MTDHP1
ENSG00000212789.4	0.459809	ST13P5
ENSG00000279720.1	0.460814	SOWAHCP2
ENSG00000213730.3	0.46411	POLD2P1
ENSG00000227621.1	0.469201	PHBP11
ENSG00000236763.2	0.470029	TRMT112P4
ENSG00000265646.2	0.471813	TUFMP1
ENSG00000251013.1	0.478899	GAPDHP62
ENSG00000223864.1	0.485606	NPM1P19
ENSG00000218052.5	0.491506	ADAMTS7P4
ENSG00000256849.1	0.507165	TCP1P3
ENSG00000251634.2	0.50929	NAIPP4
ENSG00000225462.1	0.511567	FDPSP1
ENSG00000248498.3	0.513642	ASNSP1
ENSG00000256037.1	0.515446	MRPL40P1
ENSG00000143429.8	0.515589	LSP1P5
ENSG00000227973.1	0.515953	PIN4P1
ENSG00000253651.1	0.516192	SOD1P3
ENSG00000243759.1	0.516553	ST13P15
ENSG00000176933.5	0.518195	TOB2P1
ENSG00000225558.1	0.518343	UBE2D3P2
ENSG00000241418.1	0.519386	MCRIP2P1
ENSG00000225171.2	0.524425	DUTP6
ENSG00000226121.2	0.536107	AHCTF1P1
ENSG00000244723.3	0.537474	ASLP1
ENSG00000203435.2	0.548119	E2F3P2
ENSG00000271550.1	0.549828	BNIP3P11
ENSG00000233025.1	0.552065	CRYZP1
ENSG00000260139.5	0.559587	CSPG4P13
ENSG00000271816.1	0.564573	BMS1P4
ENSG00000213406.3	0.569222	ANXA2P1
ENSG00000227449.7	0.569879	FGF7P6
ENSG00000265095.1	0.580294	FTLP12
ENSG00000205105.6	0.584447	COX17P1
ENSG00000067601.7	0.586471	PMS2P4
ENSG00000242338.5	0.587259	BMS1P4
ENSG00000237758.1	0.587904	BANF1P3
ENSG00000218582.2	0.601351	GAPDHP63
ENSG00000226038.5	0.602539	PPIAP21
ENSG00000229018.5	0.605095	PMS2P7
ENSG00000231752.4	0.608714	EMBP1
ENSG00000279688.1	0.612901	AQP7P3
ENSG00000234369.1	0.617196	TATDN1P1
ENSG00000214975.4	0.620296	PPIAP29
ENSG00000250290.1	0.621051	NCAPGP1
ENSG00000230196.1	0.623347	DDX43P3
ENSG00000250982.2	0.626832	GAPDHP35
ENSG00000231445.1	0.628475	TIMM8AP1
ENSG00000230701.2	0.630905	FBXW4P1
ENSG00000230870.2	0.632685	FBXW11P1
ENSG00000219693.3	0.639263	FGF7P8
ENSG00000230311.2	0.641399	TOMM20P4
ENSG00000176654.11	0.642088	NANOGP1
ENSG00000249047.2	0.647193	COX6B1P5
ENSG00000233892.1	0.657583	PAIP1P1
ENSG00000241015.2	0.659397	TPM3P9
ENSG00000213539.4	0.664952	YBX1P6
ENSG00000229816.1	0.66799	DDX50P1
ENSG00000217824.1	0.668377	SNRPEP6
ENSG00000270270.1	0.669104	BNIP3P10
ENSG00000226261.1	0.670175	PIMREGP1
ENSG00000267258.1	0.67298	PPIAP58
ENSG00000249947.2	0.6798	XBP1P1
ENSG00000234925.2	0.683426	ATP5PDP4
ENSG00000213290.4	0.684314	PGK1P2
ENSG00000271095.1	0.685834	BNIP3P28
ENSG00000261377.4	0.687066	PDCD6IPP2
ENSG00000270532.1	0.689062	PEBP1P2
ENSG00000213640.3	0.691576	EEF1DP4
ENSG00000215325.4	0.691647	ASS1P10
ENSG00000100181.20	0.693984	TPTEP1
ENSG00000213082.3	0.696974	PPP1R14BP2
ENSG00000183022.5	0.702108	TPM3P8
ENSG00000255282.5	0.708013	WTAPP1
ENSG00000213236.3	0.718786	YWHAZP2
ENSG00000228376.3	0.725701	GAS2L1P2
ENSG00000127957.15	0.725808	PMS2P3
ENSG00000258527.1	0.727215	ASB9P1
ENSG00000242960.1	0.727673	FTH1P23
ENSG00000213842.2	0.732966	SUGT1P2
ENSG00000189423.10	0.733025	USP32P3
ENSG00000237748.1	0.743095	UQCRBP1
ENSG00000277156.1	0.74569	TOMM40P1
ENSG00000229184.2	0.746509	ATP5PDP2
ENSG00000219891.2	0.757042	ZSCAN12P1
ENSG00000223705.8	0.759306	NSUN5P1
ENSG00000231952.3	0.764131	DPY19L1P2
ENSG00000188460.4	0.770653	ACTBP11
ENSG00000274114.1	0.775822	ALOX15P1
ENSG00000219507.4	0.777409	FTH1P8
ENSG00000232368.1	0.782438	FTLP2
ENSG00000256968.1	0.78402	SNRPEP2
ENSG00000265293.2	0.793572	ARGFXP2
ENSG00000257246.1	0.794048	PHBP19
ENSG00000225264.3	0.806933	ZNRF2P2
ENSG00000215097.3	0.818587	DUSP8P1
ENSG00000177173.5	0.821832	NAP1L4P1
ENSG00000226443.3	0.828185	GAPDHP32
ENSG00000255200.1	0.830307	PGAM1P8
ENSG00000270427.1	0.839692	NRBF2P5
ENSG00000274487.1	0.839944	NPEPPSP1
ENSG00000175730.8	0.856412	BAK1P1
ENSG00000233469.1	0.861505	ST6GALNAC4P1
ENSG00000259378.1	0.86476	DCAF13P3
ENSG00000213864.3	0.864942	EEF1B2P2
ENSG00000249506.3	0.871672	ZEB2P1
ENSG00000223922.1	0.875534	ASS1P2
ENSG00000224837.1	0.877774	GCSHP5
ENSG00000218980.2	0.879134	FTH1P15
ENSG00000235447.2	0.884465	TRAPPC13P1
ENSG00000226823.1	0.886107	SUGT1P1
ENSG00000232149.1	0.88887	FERP1
ENSG00000230224.1	0.891864	PHBP9
ENSG00000236577.1	0.897869	SNRPGP14
ENSG00000179978.11	0.902341	NAIPP2
ENSG00000259315.1	0.90261	ACTG1P17
ENSG00000214108.4	0.906936	TPT1P5
ENSG00000234397.3	0.911135	PPIAP34
ENSG00000265939.1	0.915363	UBE2CP2
ENSG00000217950.4	0.915806	NOC2LP2
ENSG00000276386.1	0.922068	CNTNAP3P2
ENSG00000257043.1	0.928414	SRSF3P1
ENSG00000266920.1	0.92987	ACTBP9
ENSG00000213033.4	0.930403	AURKAP1
ENSG00000233929.1	0.931234	MT1XP1
ENSG00000233057.1	0.936421	EEF1A1P14
ENSG00000204837.3	0.936829	FGF7P3
ENSG00000250251.5	0.939797	PKD1P6
ENSG00000242992.3	0.942089	FTH1P4
ENSG00000235489.4	0.942808	DBF4P1
ENSG00000253771.4	0.943644	TPTE2P1
ENSG00000274602.3	0.951021	PI4KAP1
ENSG00000263535.1	0.955789	AK4P1
ENSG00000214867.3	0.957869	SRSF9P1
ENSG00000234231.3	0.958617	ANAPC1P4
ENSG00000233690.1	0.965012	EBAG9P1
ENSG00000218226.1	0.970804	TATDN2P2
ENSG00000163016.8	0.97786	ALMS1P1
ENSG00000232508.1	0.980562	MRPL45P1
ENSG00000244119.1	0.982965	PDCL3P4
ENSG00000236493.2	0.983827	EIF2S2P3
ENSG00000232187.1	0.995975	FTH1P7
ENSG00000232489.1	0.997713	MFAP1P1
ENSG00000248916.1	0.99827	NUP210P3
ENSG00000232727.2	0.998759	YWHAEP1
ENSG00000118976.5	NA	OTUD4P1
ENSG00000169668.10	NA	BCRP2
ENSG00000176115.9	NA	AQP7P4
ENSG00000213130.3	NA	EEF1DP5
ENSG00000213188.3	NA	YBX1P4
ENSG00000213205.3	NA	STRADBP1
ENSG00000213277.3	NA	MARCKSL1P1
ENSG00000213487.3	NA	ASS1P4
ENSG00000213498.3	NA	TPT1P13
ENSG00000213962.2	NA	API5P2
ENSG00000214003.2	NA	ATP5PBP3
ENSG00000214297.3	NA	ALDOAP2
ENSG00000214429.3	NA	CYCSP6
ENSG00000214702.6	NA	COMMD4P2
ENSG00000215583.3	NA	ASS1P6
ENSG00000215875.4	NA	ST13P20
ENSG00000216740.2	NA	ANXA2P3
ENSG00000219186.2	NA	FTH1P19
ENSG00000219491.6	NA	TPT1P8
ENSG00000219653.1	NA	GCNT1P4
ENSG00000221844.2	NA	DPP3P2
ENSG00000223558.1	NA	TRIM60P17
ENSG00000223760.4	NA	MED15P9
ENSG00000224309.6	NA	ANKRD30BP2
ENSG00000224324.1	NA	THAP5P1
ENSG00000224333.1	NA	GAPDHP20
ENSG00000224809.2	NA	BEND3P2
ENSG00000224826.1	NA	USP21P1
ENSG00000224829.3	NA	TOMM20P1
ENSG00000224906.3	NA	SRP14P1
ENSG00000225366.4	NA	TDGF1P3
ENSG00000225406.1	NA	ELF2P4
ENSG00000225530.1	NA	SP3P
ENSG00000225642.1	NA	SNRPEP5
ENSG00000225739.1	NA	NPM1P18
ENSG00000226057.5	NA	PHF2P2
ENSG00000226253.1	NA	MRPL35P3
ENSG00000226539.1	NA	MLXP1
ENSG00000226933.1	NA	NRBF2P2
ENSG00000227568.1	NA	SNX18P26
ENSG00000227972.1	NA	THAP12P3
ENSG00000228050.1	NA	TOP3BP1
ENSG00000229107.2	NA	ABHD17AP4
ENSG00000231047.1	NA	GCNT1P3
ENSG00000231258.2	NA	ZSWIM5P2
ENSG00000231513.3	NA	E2F6P4
ENSG00000233125.2	NA	ACTBP12
ENSG00000233435.1	NA	AGGF1P2
ENSG00000233544.1	NA	EIF3KP2
ENSG00000233673.5	NA	ANAPC1P1
ENSG00000234473.1	NA	ZNF101P2
ENSG00000234575.1	NA	CTSLP8
ENSG00000234629.1	NA	WDR82P1
ENSG00000234685.1	NA	NUS1P2
ENSG00000235720.1	NA	GABPAP
ENSG00000235963.1	NA	MCCD1P1
ENSG00000236797.1	NA	SPA17P1
ENSG00000236956.1	NA	NF1P8
ENSG00000237415.2	NA	NRBF2P3
ENSG00000237849.1	NA	NFYAP1
ENSG00000238024.1	NA	DDX39BP2
ENSG00000239351.1	NA	NPM1P29
ENSG00000242562.1	NA	DCAF13P1
ENSG00000248191.1	NA	PES1P1
ENSG00000248817.1	NA	PMPCAP1
ENSG00000248998.2	NA	EFL1P2
ENSG00000249238.1	NA	BCL9P1
ENSG00000249410.1	NA	AK4P2
ENSG00000249488.1	NA	NACAP5
ENSG00000249767.1	NA	ENPP7P10
ENSG00000250420.7	NA	AACSP1
ENSG00000251418.2	NA	ASS1P8
ENSG00000251583.1	NA	MFFP2
ENSG00000253431.1	NA	SRPK2P
ENSG00000253569.1	NA	VENTXP5
ENSG00000254388.1	NA	DUTP2
ENSG00000255231.1	NA	MRPS36P4
ENSG00000260010.1	NA	ZNF720P1
ENSG00000261217.2	NA	BCAP31P1
ENSG00000261239.5	NA	ANKRD26P1
ENSG00000261429.2	NA	DPPA2P4
ENSG00000261580.1	NA	ENPP7P13
ENSG00000266117.1	NA	FBXO36P1
ENSG00000268438.1	NA	BNIP3P27
ENSG00000269055.1	NA	BNIP3P18
ENSG00000269662.1	NA	BNIP3P39
ENSG00000270325.1	NA	BNIP3P9
ENSG00000271198.1	NA	VDAC3P1
ENSG00000272281.5	NA	TPTE2P2
ENSG00000275340.1	NA	FGD5P1

## Sheet: Spearman results
ensembl_id	rho	p_value	hgnc_symbol	meta_p_value_of_overlapping_gene
ENSG00000270532.1	-0.296424	8.11504e-09	PEBP1P2
ENSG00000264538.5	0.27972	5.72821e-08	SUZ12P1
ENSG00000263232.2	-0.269768	1.72881e-07	ATP5F1AP3
ENSG00000220517.2	-0.264217	3.14126e-07	ASS1P1
ENSG00000214252.4	-0.26115	4.34349e-07	AZGP1P2
ENSG00000227440.1	0.258415	5.77985e-07	ATP5MC1P4	6.01e-12
ENSG00000249274.1	-0.245527	2.12658e-06	PDLIM1P4
ENSG00000214975.4	0.235811	5.42085e-06	PPIAP29
ENSG00000236542.1	0.231565	8.05922e-06	MED28P7
ENSG00000262904.1	0.226376	1.29551e-05	TMPOP2
ENSG00000127957.15	0.224427	1.54393e-05	PMS2P3
ENSG00000241015.2	0.222746	1.79383e-05	TPM3P9
ENSG00000215124.2	-0.220055	2.27557e-05	AMD1P4
ENSG00000250462.7	0.217922	2.74207e-05	LRRC37BP1
ENSG00000236349.1	-0.217455	2.85564e-05	SUCLG2P2
ENSG00000240602.6	-0.21391	3.87453e-05	AADACP1
ENSG00000226038.5	0.212967	4.19872e-05	PPIAP21
ENSG00000214313.7	-0.2067	7.09678e-05	AZGP1P1
ENSG00000236893.1	-0.206519	7.20357e-05	ASS1P7
ENSG00000219797.2	0.202764	9.79014e-05	PPIAP9
ENSG00000267809.1	-0.201767	0.000106112	NDUFV2P1
ENSG00000236809.2	0.201713	0.000106574	SNX25P1	6.81e-06
ENSG00000213061.2	-0.201605	0.000107509	PFN1P11
ENSG00000230356.1	0.200028	0.000122007	NCAPD2P1
ENSG00000260762.1	-0.19966	0.00012564	ACSM5P1
ENSG00000248593.3	0.194449	0.000189376	DSTNP2
ENSG00000265683.1	0.192665	0.000217405	SYPL1P2	1.52e-05
ENSG00000237977.1	0.191769	0.000232912	EIF4HP2
ENSG00000143429.8	0.189679	0.000273183	LSP1P5
ENSG00000176115.9	-0.189277	0.000281633	AQP7P4
ENSG00000223878.1	0.186923	0.000336237	PPIAP53
ENSG00000258359.1	0.186116	0.000357119	PCNPP1
ENSG00000225308.2	-0.185682	0.000368847	ASS1P11
ENSG00000250290.1	0.183839	0.000422759	NCAPGP1
ENSG00000234397.3	0.183541	0.000432119	PPIAP34
ENSG00000170629.13	0.181547	0.000499993	DPY19L2P2
ENSG00000262402.1	-0.180693	0.00053202	MCUR1P1
ENSG00000253569.1	0.18045	0.000541441	VENTXP5
ENSG00000229417.1	-0.177427	0.000672693	NPM1P25
ENSG00000217791.4	-0.175071	0.000794791	ASS1P9
ENSG00000271524.1	0.168247	0.00127343	BNIP3P17
ENSG00000232527.6	0.166782	0.00140583	LSP1P5
ENSG00000233966.1	0.16456	0.00163102	UBE2SP1	3.22e-08
ENSG00000215859.7	0.164526	0.00163465	PDZK1P1
ENSG00000270804.1	0.164309	0.00165842	UBE2CP5
ENSG00000100058.11	0.163062	0.00180093	CRYBB2P1	0.000164
ENSG00000262519.1	0.158178	0.00247376	TXNP4
ENSG00000232901.1	0.157928	0.00251363	CYCSP10
ENSG00000179967.11	0.157912	0.00251622	PPP1R14BP3
ENSG00000180581.7	-0.156718	0.00271527	SRP9P1
ENSG00000228232.1	0.156394	0.00277176	GAPDHP1
ENSG00000272281.5	0.155892	0.0028613	TPTE2P2
ENSG00000255282.5	0.154505	0.00312271	WTAPP1
ENSG00000231831.1	-0.153202	0.00338775	MTHFD1P1
ENSG00000249834.3	-0.151743	0.00370858	PGBD4P3
ENSG00000080947.13	0.151569	0.00374858	CROCCP3
ENSG00000230870.2	-0.150209	0.00407555	FBXW11P1
ENSG00000234882.1	0.149836	0.00416959	EIF3EP1
ENSG00000242338.5	0.149076	0.00436715	BMS1P4
ENSG00000261239.5	0.148129	0.00462513	ANKRD26P1
ENSG00000175730.8	0.148033	0.00465221	BAK1P1
ENSG00000251013.1	0.147548	0.00479029	GAPDHP62
ENSG00000265293.2	0.147054	0.00493471	ARGFXP2
ENSG00000237470.3	0.146518	0.005096	DCLRE1CP1
ENSG00000271550.1	0.145239	0.00550005	BNIP3P11
ENSG00000213842.2	0.145157	0.00552682	SUGT1P2
ENSG00000266920.1	-0.144862	0.00562442	ACTBP9
ENSG00000229036.6	0.144793	0.00564747	VDAC1P8	0.00047
ENSG00000186466.5	-0.144035	0.00590631	AQP7P1
ENSG00000250982.2	0.142354	0.00651898	GAPDHP35
ENSG00000270270.1	0.140042	0.00745435	BNIP3P10
ENSG00000268438.1	0.137263	0.0087357	BNIP3P27
ENSG00000100181.20	-0.137211	0.0087615	TPTEP1
ENSG00000233057.1	-0.137042	0.00884584	EEF1A1P14
ENSG00000235447.2	-0.136658	0.00903934	TRAPPC13P1
ENSG00000169668.10	0.135767	0.00950383	BCRP2
ENSG00000181997.8	-0.135727	0.0095252	AQP7P2
ENSG00000256037.1	0.135312	0.00974908	MRPL40P1
ENSG00000213881.3	0.134168	0.0103903	NPM1P6	0.000129
ENSG00000213033.4	0.134133	0.0104109	AURKAP1
ENSG00000213212.3	0.133403	0.0108403	NCLP1
ENSG00000214867.3	-0.132772	0.0112241	SRSF9P1
ENSG00000267258.1	0.13259	0.0113369	PPIAP58
ENSG00000197358.9	-0.132542	0.0113666	BNIP3P1
ENSG00000249026.2	0.131158	0.0122607	CTNNA1P1
ENSG00000225171.2	0.130699	0.0125704	DUTP6
ENSG00000180178.9	0.130196	0.0129177	FAR2P1
ENSG00000228782.6	0.130048	0.0130214	MRPL45P2
ENSG00000224324.1	0.1283	0.014305	THAP5P1
ENSG00000269904.2	-0.125288	0.0167777	MAP2K4P1
ENSG00000215325.4	-0.125016	0.0170179	ASS1P10
ENSG00000198106.8	-0.124002	0.0179419	SNX29P2
ENSG00000236763.2	-0.123884	0.0180523	TRMT112P4
ENSG00000214855.8	-0.123489	0.018426	APOC1P1
ENSG00000229018.5	-0.123278	0.0186287	PMS2P7
ENSG00000235651.1	0.123132	0.018769	G3BP1P1	0.000895
ENSG00000236307.2	0.122792	0.0191022	EEF1E1P1
ENSG00000236527.1	0.122727	0.0191663	ARF4P2
ENSG00000226933.1	0.122462	0.0194293	NRBF2P2
ENSG00000232699.3	-0.121972	0.0199245	BDH2P1
ENSG00000225558.1	-0.12174	0.0201623	UBE2D3P2
ENSG00000227568.1	-0.121332	0.020587	SNX18P26
ENSG00000227666.1	0.120043	0.0219814	CYCSP24
ENSG00000270813.2	-0.120037	0.0219885	NANOGNBP3
ENSG00000244723.3	0.119704	0.0223612	ASLP1
ENSG00000198618.5	0.119694	0.0223724	PPIAP22
ENSG00000134297.6	0.119478	0.0226185	PLEKHA8P1	7.52e-05
ENSG00000235489.4	0.118682	0.0235412	DBF4P1
ENSG00000253813.1	-0.118034	0.0243179	COX6B1P4
ENSG00000253771.4	0.117681	0.0247491	TPTE2P1
ENSG00000231907.2	-0.117274	0.0252556	GAPDHP37
ENSG00000251485.1	0.116431	0.026332	NRBF2P6
ENSG00000261217.2	-0.11523	0.0279345	BCAP31P1
ENSG00000213730.3	0.114727	0.0286298	POLD2P1
ENSG00000226359.1	0.113674	0.030133	ACTG1P24
ENSG00000233673.5	0.112744	0.0315165	ANAPC1P1
ENSG00000179277.9	-0.11235	0.0321194	MEIS3P1
ENSG00000256968.1	0.112213	0.0323308	SNRPEP2
ENSG00000243759.1	-0.110493	0.0350941	ST13P15
ENSG00000230701.2	0.109503	0.0367725	FBXW4P1
ENSG00000227986.1	0.109232	0.0372432	TRIM60P18
ENSG00000253328.2	0.108134	0.0392052	SUMO2P19
ENSG00000237849.1	0.107471	0.0404321	NFYAP1
ENSG00000230457.3	0.107281	0.0407896	PA2G4P4	0.000218
ENSG00000229932.3	0.106686	0.0419263	YWHAZP3
ENSG00000106133.16	0.106359	0.042563	NSUN5P2
ENSG00000223518.5	-0.106151	0.0429715	CSNK1A1P1
ENSG00000223705.8	0.106034	0.0432036	NSUN5P1
ENSG00000227379.2	0.10376	0.0479119	PPIAP2
ENSG00000246082.2	-0.103757	0.047919	NUDT16P1
ENSG00000274114.1	-0.103511	0.0484518	ALOX15P1
ENSG00000241717.1	-0.103486	0.0485069	VWFP1
ENSG00000249353.2	0.103323	0.0488643	NPM1P27
ENSG00000251418.2	-0.103081	0.0493989	ASS1P8
ENSG00000204837.3	-0.102765	0.0501027	FGF7P3
ENSG00000234743.1	-0.102361	0.0510171	EIF5AP4
ENSG00000224809.2	-0.101217	0.053679	BEND3P2
ENSG00000212789.4	-0.101155	0.053826	ST13P5
ENSG00000219693.3	-0.100982	0.05424	FGF7P8
ENSG00000237082.1	0.100739	0.0548262	COX5BP6
ENSG00000226539.1	0.100533	0.0553252	MLXP1
ENSG00000224837.1	-0.0997548	0.0572496	GCSHP5
ENSG00000233469.1	0.0987333	0.0598588	ST6GALNAC4P1
ENSG00000256464.1	0.0984101	0.0607044	YWHABP2
ENSG00000276715.3	0.0982615	0.0610966	YWHAEP7
ENSG00000178654.11	0.0973954	0.0634236	PPIAP33
ENSG00000214702.6	-0.096744	0.0652216	COMMD4P2
ENSG00000248191.1	0.0957344	0.0680908	PES1P1
ENSG00000232727.2	0.0953121	0.0693211	YWHAEP1
ENSG00000234925.2	0.0953023	0.0693499	ATP5PDP4
ENSG00000235363.1	0.0951651	0.0697536	SNRPGP10
ENSG00000215035.2	-0.0943796	0.0721023	FDPSP5
ENSG00000257800.1	0.0942894	0.0723763	FNBP1P1
ENSG00000214076.3	0.0937815	0.0739338	CPSF1P1
ENSG00000213371.4	0.0932614	0.075557	NAP1L1P3
ENSG00000256817.1	-0.0931594	0.0758786	TPT1P12
ENSG00000214003.2	0.0931528	0.0758995	ATP5PBP3
ENSG00000258116.1	0.0929761	0.0764596	PPIAP45
ENSG00000224126.2	0.0928981	0.0767078	UBE2SP2
ENSG00000276710.3	0.0925354	0.0778708	CSPG4P10
ENSG00000218226.1	0.092125	0.0792041	TATDN2P2
ENSG00000234231.3	0.0918328	0.0801648	ANAPC1P4
ENSG00000249947.2	-0.0912835	0.0819958	XBP1P1
ENSG00000223760.4	0.0904039	0.0849983	MED15P9
ENSG00000229644.6	-0.0903671	0.0851261	NAMPTP1
ENSG00000233270.1	0.090096	0.08607	SNRPEP4
ENSG00000231445.1	0.089722	0.0873867	TIMM8AP1
ENSG00000231066.3	0.0892337	0.0891294	NPM1P9
ENSG00000261377.4	0.0889041	0.0903218	PDCD6IPP2
ENSG00000232075.1	-0.0883421	0.0923839	MRPL35P2
ENSG00000259032.2	-0.087581	0.0952366	ENSAP2
ENSG00000213406.3	0.0867628	0.0983812	ANXA2P1
ENSG00000183506.15	0.0855424	0.103224	PI4KAP2
ENSG00000226261.1	0.08485	0.106055	PIMREGP1
ENSG00000255200.1	-0.0840246	0.109509	PGAM1P8
ENSG00000227973.1	-0.082632	0.115537	PIN4P1
ENSG00000224763.1	0.0823783	0.116662	FDPSP8
ENSG00000213277.3	-0.0823444	0.116813	MARCKSL1P1
ENSG00000219186.2	0.0819074	0.118774	FTH1P19
ENSG00000224333.1	-0.0818116	0.119207	GAPDHP20
ENSG00000233929.1	-0.081608	0.120132	MT1XP1
ENSG00000229816.1	0.0811141	0.122399	DDX50P1
ENSG00000268949.1	0.0810573	0.122662	MRPS17P1
ENSG00000177173.5	0.0803161	0.126132	NAP1L4P1
ENSG00000274376.3	0.0802696	0.126352	ADAMTS7P1
ENSG00000198658.4	-0.0798237	0.128479	ABHD17AP1
ENSG00000259429.4	0.079471	0.130181	UBE2Q2P2
ENSG00000188460.4	0.0789918	0.132521	ACTBP11
ENSG00000224976.2	0.078954	0.132707	PARP4P2
ENSG00000234036.4	0.0784755	0.135078	TXNP6
ENSG00000267336.1	0.078329	0.135811	EIF4A2P1
ENSG00000236056.1	0.0778707	0.138122	GAPDHP14
ENSG00000227295.2	-0.07782	0.138379	ELL2P1
ENSG00000249092.1	0.0760913	0.147383	PPIAP77
ENSG00000241278.1	0.0760538	0.147583	ENPP7P4
ENSG00000277156.1	0.0760005	0.147868	TOMM40P1
ENSG00000225739.1	0.0758239	0.148815	NPM1P18
ENSG00000214297.3	0.0756049	0.149995	ALDOAP2
ENSG00000248916.1	-0.0753483	0.151387	NUP210P3
ENSG00000236493.2	0.0743779	0.15674	EIF2S2P3
ENSG00000244306.8	0.073698	0.160575	DUXAP10
ENSG00000225530.1	0.0735715	0.161296	SP3P
ENSG00000257043.1	-0.0727715	0.165914	SRSF3P1
ENSG00000225210.4	0.0719194	0.17094	DUXAP9
ENSG00000243406.5	-0.0715029	0.173438	MRPS31P5
ENSG00000215221.2	0.0712628	0.17489	UBA52P6
ENSG00000213509.4	0.0712092	0.175216	PPIAP16
ENSG00000213130.3	0.0706949	0.178361	EEF1DP5
ENSG00000227972.1	0.0703603	0.18043	THAP12P3
ENSG00000238021.5	-0.070359	0.180438	ARMC4P1
ENSG00000216740.2	0.0701329	0.181846	ANXA2P3
ENSG00000249506.3	0.0697694	0.184127	ZEB2P1
ENSG00000215583.3	-0.0695998	0.185198	ASS1P6
ENSG00000218052.5	0.0692862	0.18719	ADAMTS7P4
ENSG00000230224.1	0.0690677	0.188589	PHBP9
ENSG00000229754.1	0.0688459	0.190015	CXCR2P1
ENSG00000166763.7	0.0677772	0.197001	STRCP1
ENSG00000265646.2	-0.0677711	0.197042	TUFMP1
ENSG00000248498.3	0.0667445	0.203928	ASNSP1
ENSG00000067601.7	0.0665691	0.205121	PMS2P4
ENSG00000279688.1	-0.0663772	0.206433	AQP7P3
ENSG00000213082.3	0.0658925	0.209774	PPP1R14BP2
ENSG00000213352.3	-0.0656852	0.211214	GAPDHP44
ENSG00000231991.4	0.0653765	0.213372	ANXA2P2
ENSG00000236956.1	0.0653578	0.213504	NF1P8
ENSG00000213487.3	-0.0646133	0.218776	ASS1P4
ENSG00000176268.5	0.0640741	0.222653	CYCSP34
ENSG00000254388.1	0.0639414	0.223614	DUTP2
ENSG00000225462.1	-0.0638044	0.22461	FDPSP1
ENSG00000233690.1	0.0629055	0.231221	EBAG9P1
ENSG00000244627.4	-0.0625034	0.234223	TPTEP2
ENSG00000243498.2	0.0613584	0.24292	UBA52P5
ENSG00000179611.3	0.0609043	0.246432	DGKZP1
ENSG00000183929.7	0.0608964	0.246493	DUSP5P1
ENSG00000224287.2	0.0603897	0.250453	MSL3P1
ENSG00000217950.4	0.0603444	0.250809	NOC2LP2
ENSG00000260518.1	0.060183	0.252082	BMS1P8
ENSG00000240244.3	0.0601586	0.252275	GAPDHP33
ENSG00000237415.2	-0.0598878	0.25442	NRBF2P3
ENSG00000223460.1	0.0593685	0.258569	GAPDHP69
ENSG00000224829.3	-0.0592135	0.259817	TOMM20P1
ENSG00000235044.1	0.0591951	0.259965	PPIAP3
ENSG00000203435.2	0.0590315	0.261287	E2F3P2
ENSG00000223558.1	0.0588106	0.263079	TRIM60P17
ENSG00000261612.1	0.0585281	0.265382	SUB1P3
ENSG00000271198.1	-0.0582428	0.267723	VDAC3P1
ENSG00000231715.1	0.0582351	0.267787	COX6CP2
ENSG00000234367.1	-0.0572809	0.275719	PFN1P3
ENSG00000225642.1	0.0568221	0.279589	SNRPEP5
ENSG00000250731.1	0.0568186	0.279619	TPM3P6
ENSG00000223922.1	-0.0568146	0.279653	ASS1P2
ENSG00000225264.3	-0.056207	0.284836	ZNRF2P2
ENSG00000220267.1	0.0557212	0.289026	ACTBP8
ENSG00000225406.1	0.0556104	0.289988	ELF2P4
ENSG00000234575.1	0.0556064	0.290023	CTSLP8
ENSG00000219653.1	-0.0554227	0.291621	GCNT1P4
ENSG00000231752.4	-0.055402	0.291802	EMBP1
ENSG00000227536.1	0.0550983	0.294459	SOCS5P4
ENSG00000159247.11	0.0549111	0.296105	TUBBP5
ENSG00000213236.3	0.053712	0.306794	YWHAZP2
ENSG00000213946.3	0.0535895	0.3079	DNAJB1P1
ENSG00000213864.3	0.0534835	0.308859	EEF1B2P2
ENSG00000225192.1	0.0531455	0.311931	ZNF33BP1
ENSG00000216624.2	-0.0529164	0.314025	GAPDHP72
ENSG00000234043.3	-0.0525543	0.317352	NUDT9P1
ENSG00000206195.9	0.0523943	0.318829	DUXAP8
ENSG00000259315.1	0.0519326	0.323118	ACTG1P17
ENSG00000249489.1	0.0514972	0.327198	GAPDHP70
ENSG00000234473.1	0.0513812	0.32829	ZNF101P2
ENSG00000237223.5	0.0511406	0.330563	SULT1C2P1
ENSG00000219149.4	0.0510591	0.331335	PPIAP87
ENSG00000253651.1	-0.0509305	0.332555	SOD1P3
ENSG00000229107.2	0.0506484	0.335244	ABHD17AP4
ENSG00000182397.13	0.0489554	0.351669	DNM1P46
ENSG00000227621.1	-0.048843	0.352778	PHBP11
ENSG00000228050.1	0.0486712	0.354476	TOP3BP1
ENSG00000181741.7	-0.0486309	0.354875	FDX1P1
ENSG00000213205.3	-0.0485549	0.355628	STRADBP1
ENSG00000259022.2	0.0470678	0.370571	DNAJC8P1
ENSG00000215270.3	0.046379	0.377622	TOMM40P2
ENSG00000161912.16	0.0453191	0.388632	ADCY10P1
ENSG00000237522.1	-0.0446415	0.39577	NONOP2
ENSG00000229358.3	0.0442349	0.400092	DPY19L1P1
ENSG00000213239.3	0.0439729	0.402892	NPM1P32
ENSG00000260266.1	0.0439162	0.403498	PPIAP46
ENSG00000242562.1	0.0437218	0.405586	DCAF13P1
ENSG00000236993.2	-0.043206	0.411153	GAPDHP21
ENSG00000253676.1	-0.0430159	0.413216	TAGLN2P1
ENSG00000213539.4	-0.0430103	0.413277	YBX1P6
ENSG00000253431.1	0.042518	0.418649	SRPK2P
ENSG00000219507.4	0.0422833	0.421224	FTH1P8
ENSG00000234369.1	0.0422648	0.421428	TATDN1P1
ENSG00000180867.10	0.0420123	0.42421	PDIA3P1
ENSG00000189423.10	0.0419171	0.425261	USP32P3
ENSG00000232149.1	0.0413209	0.431881	FERP1
ENSG00000269662.1	0.0410397	0.435024	BNIP3P39
ENSG00000118976.5	-0.0409851	0.435636	OTUD4P1
ENSG00000236797.1	0.0406654	0.439228	SPA17P1
ENSG00000235411.1	-0.0403442	0.442853	DRG1P1
ENSG00000269055.1	0.0399463	0.447369	BNIP3P18
ENSG00000233435.1	0.0396378	0.450888	AGGF1P2
ENSG00000233125.2	-0.0393962	0.453654	ACTBP12
ENSG00000270948.1	0.0392964	0.454799	MTDHP1
ENSG00000229758.2	0.0392371	0.455481	DYNLT3P2
ENSG00000269800.1	-0.0387266	0.461371	PLEKHA3P1
ENSG00000270325.1	0.0385215	0.463749	BNIP3P9
ENSG00000257246.1	-0.0380276	0.469504	PHBP19
ENSG00000234964.4	0.0379824	0.470033	FABP5P7
ENSG00000261143.1	-0.0376976	0.47337	ADAMTS7P3
ENSG00000231952.3	0.0375402	0.475221	DPY19L1P2
ENSG00000228169.3	0.0371958	0.479284	PPIAP19
ENSG00000213606.3	-0.0371191	0.480192	AKR1B10P1
ENSG00000227449.7	-0.0370173	0.481397	FGF7P6
ENSG00000217094.2	0.036754	0.484524	PPIAP31
ENSG00000226253.1	-0.0367328	0.484776	MRPL35P3
ENSG00000250251.5	0.0367275	0.484838	PKD1P6
ENSG00000213498.3	0.0367054	0.485101	TPT1P13
ENSG00000233544.1	-0.0363903	0.488859	EIF3KP2
ENSG00000248817.1	0.0363901	0.488862	PMPCAP1
ENSG00000234825.3	0.0363748	0.489045	XRCC6P2
ENSG00000279720.1	-0.036374	0.489055	SOWAHCP2
ENSG00000231799.2	0.0361341	0.491926	PA2G4P6
ENSG00000233025.1	-0.0361278	0.492002	CRYZP1
ENSG00000238181.2	-0.0349781	0.505893	AHCYP2
ENSG00000225536.2	-0.0348238	0.507771	STIP1P3
ENSG00000237757.2	0.0347817	0.508286	EEF1A1P30
ENSG00000224080.1	-0.0346941	0.509355	UBE2FP1
ENSG00000227212.3	0.0344676	0.512125	PFN1P6
ENSG00000248180.1	-0.0341886	0.515548	GAPDHP60
ENSG00000274487.1	0.0340998	0.51664	NPEPPSP1
ENSG00000224543.4	0.033888	0.51925	SNRPGP15
ENSG00000235559.1	0.0337271	0.521236	NOP56P1
ENSG00000213962.2	0.0336375	0.522344	API5P2
ENSG00000205105.6	-0.033041	0.529752	COX17P1
ENSG00000234629.1	0.0325252	0.536199	WDR82P1
ENSG00000213592.4	0.0321989	0.540298	PPIAP42
ENSG00000230196.1	0.0321058	0.541471	DDX43P3
ENSG00000224826.1	0.0319686	0.543201	USP21P1
ENSG00000256849.1	0.031798	0.545356	TCP1P3
ENSG00000236811.1	0.0316235	0.547565	GAPDHP2
ENSG00000250420.7	0.0294157	0.575884	AACSP1
ENSG00000271816.1	0.0279178	0.595481	BMS1P4
ENSG00000228828.1	0.0279003	0.595712	TLK2P2
ENSG00000226057.5	-0.0277632	0.597522	PHF2P2
ENSG00000223864.1	0.027744	0.597775	NPM1P19
ENSG00000260010.1	0.0274385	0.601816	ZNF720P1
ENSG00000265939.1	0.0272831	0.603877	UBE2CP2
ENSG00000231513.3	-0.027271	0.604036	E2F6P4
ENSG00000238151.1	-0.0269065	0.608882	MLLT10P1
ENSG00000264655.1	0.0266347	0.612505	PPIAP54
ENSG00000271095.1	-0.0262762	0.6173	BNIP3P28
ENSG00000249767.1	0.0262161	0.618106	ENPP7P10
ENSG00000232186.1	-0.0259716	0.621387	TERF1P7
ENSG00000188013.6	-0.0255011	0.627722	MEIS3P2
ENSG00000213925.3	0.0254694	0.62815	NPM1P33
ENSG00000265095.1	0.02526	0.63098	FTLP12
ENSG00000230311.2	0.0248189	0.636957	TOMM20P4
ENSG00000237758.1	-0.0244489	0.641989	BANF1P3
ENSG00000213640.3	0.0244243	0.642323	EEF1DP4
ENSG00000235316.1	0.02434	0.643472	DUSP8P5
ENSG00000234785.1	0.0240202	0.647839	EEF1GP5
ENSG00000227376.1	0.0240148	0.647914	FTH1P16
ENSG00000258477.1	0.0238819	0.649732	PPIAP6
ENSG00000221844.2	-0.0230798	0.66075	DPP3P2
ENSG00000276058.1	0.0226579	0.666575	STMN1P1
ENSG00000239351.1	-0.0225055	0.668685	NPM1P29
ENSG00000232369.1	0.0223638	0.670647	PPIAP35
ENSG00000246877.1	-0.0222801	0.671808	DNM1P35
ENSG00000214027.3	0.0222644	0.672026	ARPC3P5
ENSG00000248998.2	-0.0222162	0.672694	EFL1P2
ENSG00000233892.1	0.0220379	0.675171	PAIP1P1
ENSG00000232187.1	0.0218464	0.677836	FTH1P7
ENSG00000224309.6	-0.0208958	0.691118	ANKRD30BP2
ENSG00000176933.5	0.0207622	0.692992	TOB2P1
ENSG00000243974.1	-0.0205518	0.695948	VTI1BP1
ENSG00000183022.5	0.0203897	0.698229	TPM3P8
ENSG00000226121.2	-0.0203557	0.698707	AHCTF1P1
ENSG00000242849.2	-0.0202017	0.700877	ALDOAP1
ENSG00000215199.3	-0.0195385	0.710247	YWHAZP6
ENSG00000235963.1	0.0195345	0.710304	MCCD1P1
ENSG00000215097.3	-0.0194835	0.711026	DUSP8P1
ENSG00000163016.8	-0.0183232	0.727532	ALMS1P1
ENSG00000234975.6	-0.0183228	0.727537	FTH1P2
ENSG00000259838.1	0.0182098	0.729152	ELOCP2
ENSG00000197083.10	0.0181604	0.729858	ZNF300P1
ENSG00000241627.3	-0.0181282	0.730318	UBQLN4P1
ENSG00000213222.3	0.0178895	0.733734	TOMM40P4
ENSG00000237828.1	-0.0174463	0.740089	PA2G4P1
ENSG00000237972.1	0.017094	0.745155	TUBG1P
ENSG00000232709.1	-0.0170769	0.7454	MARK2P9
ENSG00000181101.7	-0.0167269	0.750445	ENTR1P2
ENSG00000261580.1	0.0167188	0.750561	ENPP7P13
ENSG00000160766.13	0.0165881	0.752448	GBAP1
ENSG00000213188.3	-0.0159268	0.762014	YBX1P4
ENSG00000226443.3	-0.0158335	0.763366	GAPDHP32
ENSG00000261812.4	0.0157713	0.764268	TUBB8P7
ENSG00000213290.4	0.0157025	0.765265	PGK1P2
ENSG00000214429.3	0.0156659	0.765797	CYCSP6
ENSG00000105988.6	0.0154632	0.768741	NHP2P1
ENSG00000242992.3	0.015233	0.772088	FTH1P4
ENSG00000255231.1	0.0149771	0.775814	MRPS36P4
ENSG00000225159.1	0.014962	0.776034	NPM1P39
ENSG00000230204.1	0.0141487	0.787911	FTH1P5
ENSG00000251583.1	0.013925	0.791185	MFFP2
ENSG00000225366.4	-0.0135321	0.796948	TDGF1P3
ENSG00000242960.1	-0.0132813	0.800631	FTH1P23
ENSG00000236577.1	-0.0131888	0.80199	SNRPGP14
ENSG00000218980.2	0.0131458	0.802623	FTH1P15
ENSG00000232489.1	-0.0130453	0.804101	MFAP1P1
ENSG00000232508.1	-0.0128946	0.806319	MRPL45P1
ENSG00000228376.3	-0.0123106	0.814928	GAS2L1P2
ENSG00000228979.4	-0.0121814	0.816837	PPIAP55
ENSG00000270427.1	0.012175	0.816931	NRBF2P5
ENSG00000179978.11	0.0119023	0.820962	NAIPP2
ENSG00000261429.2	-0.0113012	0.829863	DPPA2P4
ENSG00000231345.3	0.0109241	0.835457	BEND3P1
ENSG00000219491.6	-0.0105335	0.841261	TPT1P8
ENSG00000236184.1	0.010519	0.841476	TCEA1P4
ENSG00000176654.11	0.0104523	0.842469	NANOGP1
ENSG00000251634.2	0.0101392	0.847128	NAIPP4
ENSG00000258527.1	-0.0100162	0.84896	ASB9P1
ENSG00000219891.2	-0.00926981	0.860096	ZSCAN12P1
ENSG00000259378.1	0.00871169	0.86844	DCAF13P3
ENSG00000227765.4	-0.00838497	0.873332	MYL12BP2
ENSG00000235720.1	-0.00822761	0.87569	GABPAP
ENSG00000263535.1	-0.00810498	0.877528	AK4P1
ENSG00000213362.3	0.00780616	0.88201	FTH1P12
ENSG00000231047.1	-0.00775333	0.882802	GCNT1P3
ENSG00000266117.1	0.00770896	0.883468	FBXO36P1
ENSG00000232368.1	0.0074809	0.886892	FTLP2
ENSG00000217824.1	0.00747516	0.886979	SNRPEP6
ENSG00000214108.4	-0.0071655	0.891631	TPT1P5
ENSG00000249410.1	-0.00692746	0.89521	AK4P2
ENSG00000213455.3	-0.00655988	0.900741	PPIAP82
ENSG00000276386.1	0.00640007	0.903147	CNTNAP3P2
ENSG00000231258.2	0.00635095	0.903887	ZSWIM5P2
ENSG00000218582.2	0.00612572	0.90728	GAPDHP63
ENSG00000227855.3	-0.00596303	0.909732	DPY19L2P3
ENSG00000241418.1	-0.0058885	0.910855	MCRIP2P1
ENSG00000223361.5	0.00585461	0.911366	FTH1P10
ENSG00000236281.1	-0.00579963	0.912195	NDUFB9P2
ENSG00000225533.1	0.00551982	0.916416	PAWRP1
ENSG00000215875.4	-0.00548337	0.916965	ST13P20
ENSG00000234685.1	0.00516974	0.921699	NUS1P2
ENSG00000249047.2	-0.00478272	0.927544	COX6B1P5
ENSG00000213453.3	0.00433675	0.934284	FTH1P3
ENSG00000260139.5	-0.00420063	0.936343	CSPG4P13
ENSG00000226823.1	0.00390396	0.94083	SUGT1P1
ENSG00000224906.3	0.0035751	0.945806	SRP14P1
ENSG00000232022.5	-0.00352365	0.946585	FAAHP1
ENSG00000275340.1	0.00334965	0.949219	FGD5P1
ENSG00000238024.1	-0.00331135	0.949799	DDX39BP2
ENSG00000237748.1	0.00273797	0.958483	UQCRBP1
ENSG00000248415.1	0.00236729	0.9641	GAPDHP61
ENSG00000236675.1	-0.00205996	0.968758	MTX1P1
ENSG00000249238.1	0.00193087	0.970715	BCL9P1
ENSG00000259295.5	-0.001545	0.976565	CSPG4P12
ENSG00000263366.2	0.00139924	0.978776	ABHD17AP5
ENSG00000274602.3	0.00119261	0.981909	PI4KAP1
ENSG00000249488.1	0.00102351	0.984474	NACAP5
ENSG00000244119.1	0.000704722	0.989309	PDCL3P4
ENSG00000229184.2	-0.000382884	0.994192	ATP5PDP2
ENSG00000182814.7	0.000301902	0.99542	FUNDC2P2
ENSG00000269153.1	-0.00019465	0.997047	LYPLA2P2
ENSG00000213376.4	-0.000164239	0.997508	GAPDHP71
