# Supplementary material for: PLEKHA8P1 Promotes Tumor Progression and Indicates Poor Prognosis of Liver Cancer
Source: Int J Mol Sci. 2021 Jul 16;22(14):7614. doi: 10.3390/ijms22147614 (PMC8304620; doi:10.3390/ijms22147614)
Supplement: Supplementary file 1 [file ijms-22-07614-s001.zip › PLEKHA8P1_ST S1.xlsx]

## Sheet: 20210519_pseudogene_parentgene_
ID	Symbol	Entrez.Gene.Name	parent_gene
ENSG00000256069.6	A2MP1	alpha-2-macroglobulin pseudogene 1	A2M
ENSG00000250420.7	AACSP1	acetoacetyl-CoA synthetase pseudogene 1	AACS
ENSG00000240602.6	AADACP1	arylacetamide deacetylase pseudogene 1	AADAC
ENSG00000274099.1	ABCB10P1	ABCB10 pseudogene 1	ABCB10
ENSG00000261524.1	ABCB10P3	ABCB10 pseudogene 3	ABCB10
ENSG00000260053.2	ABCB10P4	ABCB10 pseudogene 4	ABCB10
ENSG00000256340.7	ABCC6P1	ATP binding cassette subfamily C member 6 pseudogene 1	ABCC6
ENSG00000255277.3	ABCC6P2	ATP binding cassette subfamily C member 6 pseudogene 2	ABCC6
ENSG00000215151.4	ABCD1P2	ATP binding cassette subfamily D member 1 pseudogene 2	ABCD1
ENSG00000261233.2	ABCD1P3	ATP binding cassette subfamily D member 1 pseudogene 3	ABCD1
ENSG00000225293.1	ABCD1P4	ATP binding cassette subfamily D member 1 pseudogene 4	ABCD1
ENSG00000214330.4	ABCD1P5	ATP binding cassette subfamily D member 1 pseudogene 5	ABCD1
ENSG00000242159.1	ABCF2P1	ATP binding cassette subfamily F member 2 pseudogene 1	ABCF2
ENSG00000228769.1	ABCF2P2	ATP binding cassette subfamily F member 2 pseudogene 2	ABCF2
ENSG00000198658.4	ABHD17AP1	ABHD17A pseudogene 1	ABHD17A
ENSG00000250536.1	ABHD17AP3	ABHD17A pseudogene 3	ABHD17A
ENSG00000229107.2	ABHD17AP4	ABHD17A pseudogene 4	ABHD17A
ENSG00000263366.2	ABHD17AP5	ABHD17A pseudogene 5	ABHD17A
ENSG00000226981.2	ABHD17AP6	ABHD17A pseudogene 6	ABHD17A
ENSG00000260864.1	ABHD17AP7	ABHD17A pseudogene 7	ABHD17A
ENSG00000260540.2	ABHD17AP8	ABHD17A pseudogene 8	ABHD17A
ENSG00000261536.2	ABHD17AP9	ABHD17A pseudogene 9	ABHD17A
ENSG00000271484.1	ABI1P1	abl interactor 1 pseudogene 1	ABI1
ENSG00000251106.1	ABITRAMP1	ABITRAM pseudogene 1	ABITRAM
ENSG00000250496.2	ABT1P1	activator of basal transcription 1 pseudogene 1	ABT1
ENSG00000180105.11	ACER2P1	ACER2 pseudogene 1	ACER2
ENSG00000225415.2	ACKR4P1	ACKR4 pseudogene 1	ACKR4
ENSG00000175509.8	ACRP1	ACR pseudogene 1	ACR
ENSG00000260762.1	ACSM5P1	acyl-CoA synthetase medium chain family member 5 pseudogene 1	ACSM5
ENSG00000229145.1	ACTBP1	ACTB pseudogene 1	ACTB
ENSG00000188460.4	ACTBP11	ACTB pseudogene 11	ACTB
ENSG00000233125.2	ACTBP12	ACTB pseudogene 12	ACTB
ENSG00000234667.1	ACTBP13	ACTB pseudogene 13	ACTB
ENSG00000229001.1	ACTBP14	ACTB pseudogene 14	ACTB
ENSG00000213763.4	ACTBP2	ACTB pseudogene 2	ACTB
ENSG00000203413.3	ACTBP6	ACTB pseudogene 6	ACTB
ENSG00000185607.5	ACTBP7	ACTB pseudogene 7	ACTB
ENSG00000220267.1	ACTBP8	ACTB pseudogene 8	ACTB
ENSG00000266920.1	ACTBP9	ACTB pseudogene 9	ACTB
ENSG00000178631.7	ACTG1P1	actin gamma 1 pseudogene 1	ACTG1
ENSG00000231340.1	ACTG1P10	actin gamma 1 pseudogene 10	ACTG1
ENSG00000229465.1	ACTG1P11	actin gamma 1 pseudogene 11	ACTG1
ENSG00000226642.1	ACTG1P12	actin gamma 1 pseudogene 12	ACTG1
ENSG00000241305.1	ACTG1P13	actin gamma 1 pseudogene 13	ACTG1
ENSG00000230581.2	ACTG1P14	actin gamma 1 pseudogene 14	ACTG1
ENSG00000259904.1	ACTG1P15	actin gamma 1 pseudogene 15	ACTG1
ENSG00000260298.2	ACTG1P16	actin gamma 1 pseudogene 16	ACTG1
ENSG00000259315.1	ACTG1P17	actin gamma 1 pseudogene 17	ACTG1
ENSG00000218475.2	ACTG1P18	actin gamma 1 pseudogene 18	ACTG1
ENSG00000237999.2	ACTG1P19	actin gamma 1 pseudogene 19	ACTG1
ENSG00000229129.1	ACTG1P2	actin gamma 1 pseudogene 2	ACTG1
ENSG00000241547.1	ACTG1P20	actin gamma 1 pseudogene 20	ACTG1
ENSG00000232672.1	ACTG1P21	actin gamma 1 pseudogene 21	ACTG1
ENSG00000271615.1	ACTG1P22	actin gamma 1 pseudogene 22	ACTG1
ENSG00000230362.1	ACTG1P23	actin gamma 1 pseudogene 23	ACTG1
ENSG00000226359.1	ACTG1P24	actin gamma 1 pseudogene 24	ACTG1
ENSG00000215388.3	ACTG1P3	actin gamma 1 pseudogene 3	ACTG1
ENSG00000236085.1	ACTG1P4	actin gamma 1 pseudogene 4	ACTG1
ENSG00000229349.2	ACTG1P9	actin gamma 1 pseudogene 9	ACTG1
ENSG00000213493.3	ACTN4P1	actinin alpha 4 pseudogene 1	ACTN4
ENSG00000214141.4	ACTN4P2	actinin alpha 4 pseudogene 2	ACTN4
ENSG00000233370.1	ACTR1AP1	ACTR1A pseudogene 1	ACTR1A
ENSG00000270242.1	ACTR3BP1	ACTR3B pseudogene 1	ACTR3B
ENSG00000226481.3	ACTR3BP2	ACTR3B pseudogene 2	ACTR3B
ENSG00000280263.1	ACTR3BP2	ACTR3B pseudogene 2	ACTR3B
ENSG00000260327.2	ACTR3BP3	ACTR3B pseudogene 3	ACTR3B
ENSG00000249283.3	ACTR3BP4	ACTR3B pseudogene 4	ACTR3B
ENSG00000227264.3	ACTR3BP5	ACTR3B pseudogene 5	ACTR3B
ENSG00000226444.2	ACTR3BP6	ACTR3B pseudogene 6	ACTR3B
ENSG00000232267.1	ACTR3P2	ACTR3 pseudogene 2	ACTR3
ENSG00000242573.1	ACTR3P3	ACTR3 pseudogene 3	ACTR3
ENSG00000248915.2	ACTR6P1	ACTR6 pseudogene 1	ACTR6
ENSG00000267511.1	ADAD1P2	adenosine deaminase domain containing 1 pseudogene 2	ADAD1
ENSG00000259158.2	ADAM20P1	ADAM metallopeptidase domain 20 pseudogene 1	ADAM20
ENSG00000248574.1	ADAM20P2	ADAM metallopeptidase domain 20 pseudogene 2	ADAM20
ENSG00000249162.1	ADAM20P3	ADAM metallopeptidase domain 20 pseudogene 3	ADAM20
ENSG00000235812.4	ADAM21P1	ADAM metallopeptidase domain 21 pseudogene 1	ADAM21
ENSG00000274376.3	ADAMTS7P1	ADAMTS7 pseudogene 1	ADAMTS7
ENSG00000261143.1	ADAMTS7P3	ADAMTS7 pseudogene 3	ADAMTS7
ENSG00000218052.5	ADAMTS7P4	ADAMTS7 pseudogene 4	ADAMTS7
ENSG00000161912.16	ADCY10P1	ADCY10 pseudogene 1	ADCY10
ENSG00000227582.2	ADGRF5P1	adhesion G protein-coupled receptor F5 pseudogene 1	ADGRF5
ENSG00000204818.4	ADGRF5P2	adhesion G protein-coupled receptor F5 pseudogene 2	ADGRF5
ENSG00000232676.1	ADH5P2	ADH5 pseudogene 2	ADH5
ENSG00000223694.1	ADH5P3	ADH5 pseudogene 3	ADH5
ENSG00000233859.2	ADH5P4	ADH5 pseudogene 4	ADH5
ENSG00000235102.1	ADI1P1	acireductone dioxygenase 1 pseudogene 1	ADI1
ENSG00000250684.4	ADI1P2	acireductone dioxygenase 1 pseudogene 2	ADI1
ENSG00000258369.1	ADI1P3	acireductone dioxygenase 1 pseudogene 3	ADI1
ENSG00000232497.1	ADIPOR1P1	adiponectin receptor 1 pseudogene 1	ADIPOR1
ENSG00000258805.1	ADIPOR1P2	adiponectin receptor 1 pseudogene 2	ADIPOR1
ENSG00000236136.1	ADORA2BP1	adenosine A2b receptor pseudogene 1	ADORA2B
ENSG00000253606.1	AFG3L2P1	AFG3 like AAA ATPase 2 pseudogene 1	AFG3L2
ENSG00000214273.4	AGGF1P1	angiogenic factor with G-patch and FHA domains 1 pseudogene 1	AGGF1
ENSG00000233435.1	AGGF1P2	angiogenic factor with G-patch and FHA domains 1 pseudogene 2	AGGF1
ENSG00000241532.1	AGGF1P3	angiogenic factor with G-patch and FHA domains 1 pseudogene 3	AGGF1
ENSG00000261689.1	AGGF1P4	angiogenic factor with G-patch and FHA domains 1 pseudogene 4	AGGF1
ENSG00000260680.1	AGGF1P5	angiogenic factor with G-patch and FHA domains 1 pseudogene 5	AGGF1
ENSG00000260994.1	AGGF1P7	angiogenic factor with G-patch and FHA domains 1 pseudogene 7	AGGF1
ENSG00000261752.1	AGGF1P8	angiogenic factor with G-patch and FHA domains 1 pseudogene 8	AGGF1
ENSG00000260427.1	AGGF1P9	angiogenic factor with G-patch and FHA domains 1 pseudogene 9	AGGF1
ENSG00000226555.1	AGKP1	acylglycerol kinase pseudogene 1	AGK
ENSG00000234652.1	AGPAT5P1	1-acylglycerol-3-phosphate O-acyltransferase 5 pseudogene 1	AGPAT5
ENSG00000226121.2	AHCTF1P1	AT-hook containing transcription factor 1 pseudogene 1	AHCTF1
ENSG00000238181.2	AHCYP2	adenosylhomocysteinase pseudogene 2	AHCY
ENSG00000233955.1	AHCYP3	adenosylhomocysteinase pseudogene 3	AHCY
ENSG00000232992.2	AHCYP4	adenosylhomocysteinase pseudogene 4	AHCY
ENSG00000213107.2	AHCYP5	adenosylhomocysteinase pseudogene 5	AHCY
ENSG00000259465.2	AHCYP7	adenosylhomocysteinase pseudogene 7	AHCY
ENSG00000230154.1	AIDAP1	AIDA pseudogene 1	AIDA
ENSG00000251429.1	AIDAP2	AIDA pseudogene 2	AIDA
ENSG00000264189.1	AIDAP3	AIDA pseudogene 3	AIDA
ENSG00000225509.1	AIFM1P1	AIFM1 pseudogene 1	AIFM1
ENSG00000234187.1	AIMP1P1	aminoacyl tRNA synthetase complex interacting multifunctional protein 1 pseudogene 1	AIMP1
ENSG00000227177.1	AIMP1P2	aminoacyl tRNA synthetase complex interacting multifunctional protein 1 pseudogene 2	AIMP1
ENSG00000242272.1	AK2P2	adenylate kinase 2 pseudogene 2	AK2
ENSG00000250115.2	AK3P2	adenylate kinase 3 pseudogene 2	AK3
ENSG00000230042.1	AK3P3	adenylate kinase 3 pseudogene 3	AK3
ENSG00000248722.1	AK3P4	adenylate kinase 3 pseudogene 4	AK3
ENSG00000228816.1	AK3P5	adenylate kinase 3 pseudogene 5	AK3
ENSG00000263535.1	AK4P1	adenylate kinase 4 pseudogene 1	AK4
ENSG00000249410.1	AK4P2	adenylate kinase 4 pseudogene 2	AK4
ENSG00000233381.3	AK4P3	adenylate kinase 4 pseudogene 3	AK4
ENSG00000223621.1	AK4P4	adenylate kinase 4 pseudogene 4	AK4
ENSG00000217377.1	AK4P5	adenylate kinase 4 pseudogene 5	AK4
ENSG00000235606.3	AK4P6	adenylate kinase 4 pseudogene 6	AK4
ENSG00000256614.1	AK6P1	adenylate kinase 6 pseudogene 1	AK6
ENSG00000257173.1	AK6P2	adenylate kinase 6 pseudogene 2	AK6
ENSG00000234146.1	AKAP8P1	A-kinase anchoring protein 8 pseudogene 1	AKAP8
ENSG00000257786.1	AKIRIN1P1	akirin 1 pseudogene 1	AKIRIN1
ENSG00000228125.2	AKIRIN1P2	akirin 1 pseudogene 2	AKIRIN1
ENSG00000251482.1	AKIRIN2P1	akirin 2 pseudogene 1	AKIRIN2
ENSG00000213606.3	AKR1B10P1	aldo-keto reductase family 1 member B10 pseudogene 1	AKR1B10
ENSG00000263355.1	AKR1B10P2	aldo-keto reductase family 1 member B10 pseudogene 2	AKR1B10
ENSG00000229991.1	AKR1B1P1	aldehyde reductase family 1 member B1 pseudogene 1	AKR1B1
ENSG00000213452.4	AKR1B1P2	aldo-keto reductase family 1 member B1 pseudogene 2	AKR1B1
ENSG00000213785.3	AKR1B1P3	aldo-keto reductase family 1 member B1 pseudogene 3	AKR1B1
ENSG00000237876.1	AKR1B1P4	aldo-keto reductase family 1 member B1 pseudogene 4	AKR1B1
ENSG00000225212.4	AKR1B1P6	aldo-keto reductase family 1 member B1 pseudogene 6	AKR1B1
ENSG00000266899.1	AKR1B1P7	aldo-keto reductase family 1 member B1 pseudogene 7	AKR1B1
ENSG00000231371.1	AKR1B1P8	aldo-keto reductase family 1 member B1 pseudogene 8	AKR1B1
ENSG00000227776.1	AKR1D1P1	aldo-keto reductase family 1 member D1 pseudogene 1	AKR1D1
ENSG00000229020.4	AKR7A2P1	aldo-keto reductase family 7 member A2 pseudogene 1	AKR7A2
ENSG00000251400.1	ALDH7A1P1	aldehyde dehydrogenase 7 family member A1 pseudogene 1	ALDH7A1
ENSG00000232292.1	ALDH7A1P2	aldehyde dehydrogenase 7 family member A1 pseudogene 2	ALDH7A1
ENSG00000243853.1	ALDH7A1P3	aldehyde dehydrogenase 7 family member A1 pseudogene 3	ALDH7A1
ENSG00000234489.1	ALDH7A1P4	aldehyde dehydrogenase 7 family member A1 pseudogene 4	ALDH7A1
ENSG00000242849.2	ALDOAP1	ALDOA pseudogene 1	ALDOA
ENSG00000214297.3	ALDOAP2	ALDOA pseudogene 2	ALDOA
ENSG00000251568.1	ALG3P1	ALG3 pseudogene 1	ALG3
ENSG00000163016.8	ALMS1P1	ALMS1 pseudogene 1	ALMS1
ENSG00000264958.2	ALOX12P1	arachidonate 12-lipoxygenase pseudogene 1	ALOX12
ENSG00000262943.6	ALOX12P2	arachidonate 12-lipoxygenase pseudogene 2	ALOX12
ENSG00000274114.1	ALOX15P1	arachidonate 15-lipoxygenase pseudogene 1	ALOX15
ENSG00000188101.5	ALOX15P2	arachidonate 15-lipoxygenase pseudogene 2	ALOX15
ENSG00000228339.1	AMD1P1	adenosylmethionine decarboxylase 1 pseudogene 1	AMD1
ENSG00000237801.4	AMD1P2	adenosylmethionine decarboxylase 1 pseudogene 2	AMD1
ENSG00000249286.1	AMD1P3	adenosylmethionine decarboxylase 1 pseudogene 3	AMD1
ENSG00000215124.2	AMD1P4	adenosylmethionine decarboxylase 1 pseudogene 4	AMD1
ENSG00000233273.1	AMMECR1LP1	AMMECR1 like pseudogene 1	AMMECR1L
ENSG00000214174.7	AMZ2P1	archaelysin family metallopeptidase 2 pseudogene 1	AMZ2
ENSG00000219249.2	AMZ2P2	archaelysin family metallopeptidase 2 pseudogene 2	AMZ2
ENSG00000213735.2	ANAPC10P1	anaphase promoting complex subunit 10 pseudogene 1	ANAPC10
ENSG00000233673.5	ANAPC1P1	anaphase promoting complex subunit 1 pseudogene 1	ANAPC1
ENSG00000231259.4	ANAPC1P2	ANAPC1 pseudogene 2	ANAPC1
ENSG00000230395.1	ANAPC1P3	ANAPC1 pseudogene 3	ANAPC1
ENSG00000234231.3	ANAPC1P4	ANAPC1 pseudogene 4	ANAPC1
ENSG00000275597.1	ANAPC1P5	ANAPC1 pseudogene 5	ANAPC1
ENSG00000235486.1	ANAPC1P6	ANAPC1 pseudogene 6	ANAPC1
ENSG00000234429.1	ANKRD11P1	ANKRD11 pseudogene 1	ANKRD11
ENSG00000231686.1	ANKRD11P2	ANKRD11 pseudogene 2	ANKRD11
ENSG00000261239.5	ANKRD26P1	ankyrin repeat domain 26 pseudogene 1	ANKRD26
ENSG00000235550.1	ANKRD26P2	ankyrin repeat domain 26 pseudogene 2	ANKRD26
ENSG00000237636.2	ANKRD26P3	ankyrin repeat domain 26 pseudogene 3	ANKRD26
ENSG00000229427.1	ANKRD26P4	ankyrin repeat domain 26 pseudogene 4	ANKRD26
ENSG00000175302.5	ANKRD30BP1	ankyrin repeat domain 30B pseudogene 1	ANKRD30B
ENSG00000224309.6	ANKRD30BP2	ankyrin repeat domain 30B pseudogene 2	ANKRD30B
ENSG00000230501.1	ANKRD30BP3	ankyrin repeat domain 30B pseudogene 3	ANKRD30B
ENSG00000214262.4	ANKRD36BP1	ankyrin repeat domain 36B pseudogene 1	ANKRD36B
ENSG00000230006.6	ANKRD36BP2	ankyrin repeat domain 36B pseudogene 2	ANKRD36B
ENSG00000188399.5	ANKRD36P1	ankyrin repeat domain 36 pseudogene 1	ANKRD36
ENSG00000228446.2	ANKRD49P1	ANKRD49 pseudogene 1	ANKRD49
ENSG00000248616.1	ANKRD49P3	ANKRD49 pseudogene 3	ANKRD49
ENSG00000214684.2	ANKRD49P4	ANKRD49 pseudogene 4	ANKRD49
ENSG00000236442.1	ANKRD54P1	ankyrin repeat domain 54 pseudogene 1	ANKRD54
ENSG00000259516.2	ANP32AP1	acidic nuclear phosphoprotein 32 family member A pseudogene 1	ANP32A
ENSG00000259790.1	ANP32BP1	acidic nuclear phosphoprotein 32 family member B pseudogene 1	ANP32B
ENSG00000231801.2	ANP32BP2	acidic nuclear phosphoprotein 32 family member B pseudogene 2	ANP32B
ENSG00000259461.1	ANP32BP3	acidic nuclear phosphoprotein 32 family member B pseudogene 3	ANP32B
ENSG00000263482.3	ANTXRLP1	ANTXR like pseudogene 1	ANTXRL
ENSG00000213406.3	ANXA2P1	annexin A2 pseudogene 1	ANXA2
ENSG00000231991.4	ANXA2P2	annexin A2 pseudogene 2	ANXA2
ENSG00000216740.2	ANXA2P3	annexin A2 pseudogene 3	ANXA2
ENSG00000234479.2	AP1B1P1	AP1B1 pseudogene 1	AP1B1
ENSG00000232707.1	AP1B1P2	AP1B1 pseudogene 2	AP1B1
ENSG00000234558.1	API5P1	apoptosis inhibitor 5 pseudogene 1	API5
ENSG00000213962.2	API5P2	apoptosis inhibitor 5 pseudogene 2	API5
ENSG00000214855.8	APOC1P1	apolipoprotein C1 pseudogene 1	APOC1
ENSG00000270560.1	APOOP1	apolipoprotein O pseudogene 1	APOO
ENSG00000240902.1	APOOP2	apolipoprotein O pseudogene 2	APOO
ENSG00000255700.2	APOOP3	apolipoprotein O pseudogene 3	APOO
ENSG00000248122.1	APOOP4	apolipoprotein O pseudogene 4	APOO
ENSG00000260240.3	APOOP5	apolipoprotein O pseudogene 5	APOO
ENSG00000186466.5	AQP7P1	aquaporin 7 pseudogene 1	AQP7
ENSG00000181997.8	AQP7P2	aquaporin 7 pseudogene 2	AQP7
ENSG00000279688.1	AQP7P3	aquaporin 7 pseudogene 3	AQP7
ENSG00000176115.9	AQP7P4	aquaporin 7 pseudogene 4	AQP7
ENSG00000274067.1	AQP7P5	aquaporin 7 pseudogene 5	AQP7
ENSG00000278122.1	AQP7P5	aquaporin 7 pseudogene 5	AQP7
ENSG00000231264.1	ARAFP1	ARAF pseudogene 1	ARAF
ENSG00000224368.1	ARAFP2	ARAF pseudogene 2	ARAF
ENSG00000227298.1	ARAFP3	ARAF pseudogene 3	ARAF
ENSG00000219807.2	ARF1P1	ADP ribosylation factor 1 pseudogene 1	ARF1
ENSG00000213137.3	ARF1P2	ADP ribosylation factor 1 pseudogene 2	ARF1
ENSG00000253885.1	ARF1P3	ADP ribosylation factor 1 pseudogene 3	ARF1
ENSG00000271525.1	ARF4P1	ADP ribosylation factor 4 pseudogene 1	ARF4
ENSG00000236527.1	ARF4P2	ADP ribosylation factor 4 pseudogene 2	ARF4
ENSG00000214051.3	ARF4P3	ADP ribosylation factor 4 pseudogene 3	ARF4
ENSG00000231222.1	ARF4P4	ADP ribosylation factor 4 pseudogene 4	ARF4
ENSG00000240058.3	ARGFXP1	arginine-fifty homeobox pseudogene 1	ARGFX
ENSG00000265293.2	ARGFXP2	arginine-fifty homeobox pseudogene 2	ARGFX
ENSG00000260781.1	ARHGAP23P1	Rho GTPase activating protein 23 pseudogene 1	ARHGAP23
ENSG00000267472.1	ARHGAP27P2	Rho GTPase activating protein 27 pseudogene 2	ARHGAP27
ENSG00000227817.4	ARHGAP42P1	ARHGAP42 pseudogene 1	ARHGAP42
ENSG00000231147.2	ARHGAP42P2	ARHGAP42 pseudogene 2	ARHGAP42
ENSG00000235759.1	ARHGAP42P3	ARHGAP42 pseudogene 3	ARHGAP42
ENSG00000258080.1	ARHGAP42P4	ARHGAP42 pseudogene 4	ARHGAP42
ENSG00000258233.1	ARHGAP42P5	ARHGAP42 pseudogene 5	ARHGAP42
ENSG00000227288.3	ARID3BP1	ARID3B pseudogene 1	ARID3B
ENSG00000266296.1	ARIH2P1	ariadne RBR E3 ubiquitin protein ligase 2 pseudogene 1	ARIH2
ENSG00000265934.1	ARL2BPP1	ADP ribosylation factor like GTPase 2 binding protein pseudogene 1	ARL2BP
ENSG00000225225.1	ARL2BPP10	ADP ribosylation factor like GTPase 2 binding protein pseudogene 10	ARL2BP
ENSG00000258071.1	ARL2BPP2	ADP ribosylation factor like GTPase 2 binding protein pseudogene 2	ARL2BP
ENSG00000215486.5	ARL2BPP3	ADP ribosylation factor like GTPase 2 binding protein pseudogene 3	ARL2BP
ENSG00000249312.1	ARL2BPP4	ADP ribosylation factor like GTPase 2 binding protein pseudogene 4	ARL2BP
ENSG00000254351.1	ARL2BPP5	ADP ribosylation factor like GTPase 2 binding protein pseudogene 5	ARL2BP
ENSG00000248355.1	ARL2BPP6	ADP ribosylation factor like GTPase 2 binding protein pseudogene 6	ARL2BP
ENSG00000230418.2	ARL2BPP7	ADP ribosylation factor like GTPase 2 binding protein pseudogene 7	ARL2BP
ENSG00000263125.1	ARL2BPP8	ADP ribosylation factor like GTPase 2 binding protein pseudogene 8	ARL2BP
ENSG00000122872.8	ARL4AP1	ADP ribosylation factor like GTPase 4A pseudogene 1	ARL4A
ENSG00000248780.1	ARL4AP2	ADP ribosylation factor like GTPase 4A pseudogene 2	ARL4A
ENSG00000228291.1	ARL4AP3	ADP ribosylation factor like GTPase 4A pseudogene 3	ARL4A
ENSG00000231395.1	ARL4AP4	ADP ribosylation factor like GTPase 4A pseudogene 4	ARL4A
ENSG00000218996.1	ARL4AP5	ADP ribosylation factor like GTPase 4A pseudogene 5	ARL4A
ENSG00000227864.1	ARL5AP1	ADP ribosylation factor like GTPase 5A pseudogene 1	ARL5A
ENSG00000236818.1	ARL5AP2	ADP ribosylation factor like GTPase 5A pseudogene 2	ARL5A
ENSG00000224806.2	ARL5AP4	ADP ribosylation factor like GTPase 5A pseudogene 4	ARL5A
ENSG00000255664.1	ARL6IP1P1	ADP ribosylation factor like GTPase 6 interacting protein 1 pseudogene 1	ARL6IP1
ENSG00000225355.1	ARL6IP1P2	ADP ribosylation factor like GTPase 6 interacting protein 1 pseudogene 2	ARL6IP1
ENSG00000255014.1	ARL6IP1P3	ADP ribosylation factor like GTPase 6 interacting protein 1 pseudogene 3	ARL6IP1
ENSG00000178660.6	ARMC10P1	armadillo repeat containing 10 pseudogene 1	ARMC10
ENSG00000238021.5	ARMC4P1	armadillo repeat containing 4 pseudogene 1	ARMC4
ENSG00000225254.2	ARMC8P1	armadillo repeat containing 8 pseudogene 1	ARMC8
ENSG00000213081.3	ARPC1BP1	ARPC1B pseudogene 1	ARPC1B
ENSG00000226284.1	ARPC3P1	actin related protein 2/3 complex subunit 3 pseudogene 1	ARPC3
ENSG00000238137.2	ARPC3P2	actin related protein 2/3 complex subunit 3 pseudogene 2	ARPC3
ENSG00000214027.3	ARPC3P5	actin related protein 2/3 complex subunit 3 pseudogene 5	ARPC3
ENSG00000231228.4	ARPP19P1	ARPP19 pseudogene 1	ARPP19
ENSG00000204637.4	ARPP19P2	ARPP19 pseudogene 2	ARPP19
ENSG00000225117.1	ARSDP1	arylsulfatase D pseudogene 1	ARSD
ENSG00000232226.2	ARSFP1	arylsulfatase F pseudogene 1	ARSF
ENSG00000224060.3	ARSLP1	arylsulfatase L pseudogene 1	ARSL
ENSG00000258527.1	ASB9P1	ankyrin repeat and SOCS box containing 9 pseudogene 1	ASB9
ENSG00000224144.1	ASH2LP1	ASH2L pseudogene 1	ASH2L
ENSG00000237428.1	ASH2LP2	ASH2L pseudogene 2	ASH2L
ENSG00000225724.1	ASH2LP3	ASH2L pseudogene 3	ASH2L
ENSG00000244723.3	ASLP1	argininosuccinate lyase pseudogene 1	ASL
ENSG00000248498.3	ASNSP1	asparagine synthetase pseudogene 1	ASNS
ENSG00000236554.1	ASNSP3	asparagine synthetase pseudogene 3	ASNS
ENSG00000251470.1	ASNSP4	asparagine synthetase pseudogene 4	ASNS
ENSG00000267333.1	ASNSP6	asparagine synthetase pseudogene 6	ASNS
ENSG00000220517.2	ASS1P1	argininosuccinate synthetase 1 pseudogene 1	ASS1
ENSG00000215325.4	ASS1P10	argininosuccinate synthetase 1 pseudogene 10	ASS1
ENSG00000225308.2	ASS1P11	argininosuccinate synthetase 1 pseudogene 11	ASS1
ENSG00000237437.1	ASS1P12	argininosuccinate synthetase 1 pseudogene 12	ASS1
ENSG00000223922.1	ASS1P2	argininosuccinate synthetase 1 pseudogene 2	ASS1
ENSG00000213487.3	ASS1P4	argininosuccinate synthetase 1 pseudogene 4	ASS1
ENSG00000227881.1	ASS1P5	argininosuccinate synthetase 1 pseudogene 5	ASS1
ENSG00000215583.3	ASS1P6	argininosuccinate synthetase 1 pseudogene 6	ASS1
ENSG00000236893.1	ASS1P7	argininosuccinate synthetase 1 pseudogene 7	ASS1
ENSG00000251418.2	ASS1P8	argininosuccinate synthetase 1 pseudogene 8	ASS1
ENSG00000217791.4	ASS1P9	argininosuccinate synthetase 1 pseudogene 9	ASS1
ENSG00000219387.2	ATF1P1	activating transcription factor 1 pseudogene 1	ATF1
ENSG00000213338.3	ATF4P1	activating transcription factor 4 pseudogene 1	ATF4
ENSG00000273041.1	ATF4P2	activating transcription factor 4 pseudogene 2	ATF4
ENSG00000228218.1	ATF4P3	activating transcription factor 4 pseudogene 3	ATF4
ENSG00000256167.1	ATF4P4	activating transcription factor 4 pseudogene 4	ATF4
ENSG00000224121.1	ATG12P2	autophagy related 12 pseudogene 2	ATG12
ENSG00000224357.1	ATG3P1	autophagy related 3 pseudogene 1	ATG3
ENSG00000232735.2	ATG4AP1	autophagy related 4A cysteine peptidase pseudogene 1	ATG4A
ENSG00000249212.1	ATP1B1P1	ATPase Na+/K+ transporting subunit beta 1 pseudogene 1	ATP1B1
ENSG00000271707.1	ATP1B3P1	ATPase Na+/K+ transporting subunit beta 3 pseudogene 1	ATP1B3
ENSG00000234861.2	ATP5F1AP1	ATP synthase F1 subunit alpha pseudogene 1	ATP5F1A
ENSG00000277297.1	ATP5F1AP10	ATP synthase F1 subunit alpha pseudogene 10	ATP5F1A
ENSG00000227682.2	ATP5F1AP2	ATP synthase F1 subunit alpha pseudogene 2	ATP5F1A
ENSG00000263232.2	ATP5F1AP3	ATP synthase F1 subunit alpha pseudogene 3	ATP5F1A
ENSG00000258877.2	ATP5F1AP4	ATP synthase F1 subunit alpha pseudogene 4	ATP5F1A
ENSG00000241571.2	ATP5F1AP7	ATP synthase F1 subunit alpha pseudogene 7	ATP5F1A
ENSG00000234720.3	ATP5F1AP8	ATP synthase F1 subunit alpha pseudogene 8	ATP5F1A
ENSG00000231635.1	ATP5F1BP1	ATP synthase F1 subunit beta pseudogene 1	ATP5F1B
ENSG00000224004.2	ATP5F1CP1	ATP synthase F1 subunit gamma pseudogene 1	ATP5F1C
ENSG00000250922.1	ATP5F1EP1	ATP synthase F1 subunit epsilon pseudogene 1	ATP5F1E
ENSG00000180389.6	ATP5F1EP2	ATP synthase F1 subunit epsilon pseudogene 2	ATP5F1E
ENSG00000230157.1	ATP5MC1P1	ATP synthase membrane subunit c locus 1 pseudogene 1	ATP5MC1
ENSG00000242244.1	ATP5MC1P3	ATP synthase membrane subunit c locus 1 pseudogene 3	ATP5MC1
ENSG00000227440.1	ATP5MC1P4	ATP synthase membrane subunit c locus 1 pseudogene 4	ATP5MC1
ENSG00000227590.2	ATP5MC1P5	ATP synthase membrane subunit c locus 1 pseudogene 5	ATP5MC1
ENSG00000214318.3	ATP5MC1P6	ATP synthase membrane subunit c locus 1 pseudogene 6	ATP5MC1
ENSG00000232734.1	ATP5MC1P7	ATP synthase membrane subunit c locus 1 pseudogene 7	ATP5MC1
ENSG00000224948.1	ATP5MC1P8	ATP synthase membrane subunit c locus 1 pseudogene 8	ATP5MC1
ENSG00000225712.1	ATP5MC2P1	ATP synthase membrane subunit c locus 2 pseudogene 1	ATP5MC2
ENSG00000230482.1	ATP5MC2P3	ATP synthase membrane subunit c locus 2 pseudogene 3	ATP5MC2
ENSG00000228847.1	ATP5MC2P4	ATP synthase membrane subunit c locus 2 pseudogene 4	ATP5MC2
ENSG00000231549.1	ATP5MDP1	ATP synthase membrane subunit DAPIT pseudogene 1	ATP5MD
ENSG00000224421.1	ATP5MFP1	ATP synthase membrane subunit f pseudogene 1	ATP5MF
ENSG00000232851.3	ATP5MFP3	ATP synthase membrane subunit f pseudogene 3	ATP5MF
ENSG00000256826.1	ATP5MFP4	ATP synthase membrane subunit f pseudogene 4	ATP5MF
ENSG00000256103.2	ATP5MFP5	ATP synthase membrane subunit f pseudogene 5	ATP5MF
ENSG00000261102.2	ATP5MFP6	ATP synthase membrane subunit f pseudogene 6	ATP5MF
ENSG00000232362.1	ATP5MGP2	ATP synthase membrane subunit g pseudogene 2	ATP5MG
ENSG00000249256.2	ATP5MGP3	ATP synthase membrane subunit g pseudogene 3	ATP5MG
ENSG00000225176.2	ATP5MGP4	ATP synthase membrane subunit g pseudogene 4	ATP5MG
ENSG00000242561.1	ATP5MGP5	ATP synthase membrane subunit g pseudogene 5	ATP5MG
ENSG00000267376.1	ATP5MGP6	ATP synthase membrane subunit g pseudogene 6	ATP5MG
ENSG00000267189.1	ATP5MGP7	ATP synthase membrane subunit g pseudogene 7	ATP5MG
ENSG00000224451.2	ATP5PBP1	ATP synthase peripheral stalk-membrane subunit b pseudogene 1	ATP5PB
ENSG00000214342.2	ATP5PBP2	ATP synthase peripheral stalk-membrane subunit b pseudogene 2	ATP5PB
ENSG00000214003.2	ATP5PBP3	ATP synthase peripheral stalk-membrane subunit b pseudogene 3	ATP5PB
ENSG00000214025.2	ATP5PBP4	ATP synthase peripheral stalk-membrane subunit b pseudogene 4	ATP5PB
ENSG00000254944.1	ATP5PBP5	ATP synthase peripheral stalk-membrane subunit b pseudogene 5	ATP5PB
ENSG00000219806.1	ATP5PBP6	ATP synthase peripheral stalk-membrane subunit b pseudogene 6	ATP5PB
ENSG00000261424.1	ATP5PBP7	ATP synthase peripheral stalk-membrane subunit b pseudogene 7	ATP5PB
ENSG00000261679.2	ATP5PDP1	ATP synthase peripheral stalk subunit d pseudogene 1	ATP5PD
ENSG00000229184.2	ATP5PDP2	ATP synthase peripheral stalk subunit d pseudogene 2	ATP5PD
ENSG00000213954.3	ATP5PDP3	ATP synthase peripheral stalk subunit d pseudogene 3	ATP5PD
ENSG00000234925.2	ATP5PDP4	ATP synthase peripheral stalk subunit d pseudogene 4	ATP5PD
ENSG00000237701.1	ATP5PFP1	ATP synthase peripheral stalk subunit F6 pseudogene 1	ATP5PF
ENSG00000159186.4	ATP5POP1	ATP5PO pseudogene 1	ATP5PO
ENSG00000230201.5	ATP6V0CP1	ATPase H+ transporting V0 subunit c pseudogene 1	ATP6V0C
ENSG00000244142.1	ATP6V0CP2	ATPase H+ transporting V0 subunit c pseudogene 2	ATP6V0C
ENSG00000213435.3	ATP6V0CP3	ATPase H+ transporting V0 subunit c pseudogene 3	ATP6V0C
ENSG00000225364.1	ATP6V0E1P1	ATPase H+ transporting V0 subunit e1 pseudogene 1	ATP6V0E1
ENSG00000223513.1	ATP6V0E1P2	ATPase H+ transporting V0 subunit e1 pseudogene 2	ATP6V0E1
ENSG00000238038.1	ATP6V0E1P3	ATPase H+ transporting V0 subunit e1 pseudogene 3	ATP6V0E1
ENSG00000227883.1	ATP6V0E1P4	ATPase H+ transporting V0 subunit e1 pseudogene 4	ATP6V0E1
ENSG00000225099.1	ATP6V1E1P1	ATPase H+ transporting V1 subunit E1 pseudogene 1	ATP6V1E1
ENSG00000253502.1	ATP6V1G1P2	ATPase H+ transporting V1 subunit G1 pseudogene 2	ATP6V1G1
ENSG00000224662.2	ATP6V1G1P3	ATPase H+ transporting V1 subunit G1 pseudogene 3	ATP6V1G1
ENSG00000233343.1	ATP6V1G1P4	ATPase H+ transporting V1 subunit G1 pseudogene 4	ATP6V1G1
ENSG00000249372.1	ATP6V1G1P6	ATPase H+ transporting V1 subunit G1 pseudogene 6	ATP6V1G1
ENSG00000230474.1	ATP6V1G1P7	ATPase H+ transporting V1 subunit G1 pseudogene 7	ATP6V1G1
ENSG00000229800.1	ATP8A2P2	ATPase phospholipid transporting 8A2 pseudogene 2	ATP8A2
ENSG00000233963.1	ATP8A2P3	ATPase phospholipid transporting 8A2 pseudogene 3	ATP8A2
ENSG00000213033.4	AURKAP1	aurora kinase A pseudogene 1	AURKA
ENSG00000230165.1	AURKAP2	aurora kinase A pseudogene 2	AURKA
ENSG00000214313.7	AZGP1P1	AZGP1 pseudogene 1	AZGP1
ENSG00000214252.4	AZGP1P2	AZGP1 pseudogene 2	AZGP1
ENSG00000270444.1	AZU1P1	azurocidin 1 pseudogene 1	AZU1
ENSG00000229948.2	B3GALNT1P1	beta-1,3-N-acetylgalactosaminyltransferase 1 pseudogene 1	B3GALNT1
ENSG00000218725.2	B3GALNT2P1	beta-1,3-N-acetylgalactosaminyltransferase 2 pseudogene 1	B3GALNT2
ENSG00000244009.1	B3GAT3P1	beta-1,3-glucuronyltransferase 3 pseudogene 1	B3GAT3
ENSG00000229946.2	B3GNT2P1	B3GNT2 pseudogene 1	B3GNT2
ENSG00000175730.8	BAK1P1	BCL2 antagonist/killer 1 pseudogene 1	BAK1
ENSG00000236616.3	BAK1P2	BCL2 antagonist/killer 1 pseudogene 2	BAK1
ENSG00000258531.2	BANF1P1	BANF1 pseudogene 1	BANF1
ENSG00000230306.1	BANF1P2	BANF1 pseudogene 2	BANF1
ENSG00000237758.1	BANF1P3	BANF1 pseudogene 3	BANF1
ENSG00000223828.1	BANF1P4	BANF1 pseudogene 4	BANF1
ENSG00000225935.1	BANF1P5	BANF1 pseudogene 5	BANF1
ENSG00000230535.1	BASP1P1	BASP1 pseudogene 1	BASP1
ENSG00000261217.2	BCAP31P1	B cell receptor associated protein 31 pseudogene 1	BCAP31
ENSG00000260047.1	BCAP31P2	B cell receptor associated protein 31 pseudogene 2	BCAP31
ENSG00000258397.1	BCAR1P1	BCAR1 pseudogene 1	BCAR1
ENSG00000258771.1	BCAR1P2	BCAR1 pseudogene 2	BCAR1
ENSG00000255051.1	BCAS2P1	BCAS2 pseudogene 1	BCAS2
ENSG00000234332.1	BCAS2P2	BCAS2 pseudogene 2	BCAS2
ENSG00000226670.1	BCAS2P3	BCAS2 pseudogene 3	BCAS2
ENSG00000248530.1	BCL2L12P1	BCL2 like 12 pseudogene 1	BCL2L12
ENSG00000249238.1	BCL9P1	BCL9 pseudogene 1	BCL9
ENSG00000248966.1	BCLAF1P1	BCL2 associated transcription factor 1 pseudogene 1	BCLAF1
ENSG00000279800.1	BCLAF1P2	BCL2 associated transcription factor 1 pseudogene 2	BCLAF1
ENSG00000215580.9	BCORP1	BCL6 corepressor pseudogene 1	BCOR
ENSG00000225098.1	BCRP1	BCR pseudogene 1	BCR
ENSG00000169668.10	BCRP2	BCR pseudogene 2	BCR
ENSG00000215481.7	BCRP3	BCR pseudogene 3	BCR
ENSG00000215456.5	BCRP4	BCR pseudogene 4	BCR
ENSG00000235062.4	BCRP5	BCR pseudogene 5	BCR
ENSG00000169662.8	BCRP6	BCR pseudogene 6	BCR
ENSG00000215544.6	BCRP7	BCR pseudogene 7	BCR
ENSG00000236794.5	BCRP8	BCR pseudogene 8	BCR
ENSG00000271287.1	BCRP9	BCR pseudogene 9	BCR
ENSG00000232699.3	BDH2P1	3-hydroxybutyrate dehydrogenase 2, pseudogene 1	BDH2
ENSG00000264736.1	BDP1P	B double prime 1 pseudogene	BDP1
ENSG00000219669.1	BECN1P2	beclin 1 pseudogene 2	BECN1
ENSG00000231345.3	BEND3P1	BEN domain containing 3 pseudogene 1	BEND3
ENSG00000224809.2	BEND3P2	BEN domain containing 3 pseudogene 2	BEND3
ENSG00000278616.1	BEND3P3	BEN domain containing 3 pseudogene 3	BEND3
ENSG00000230320.1	BEND7P1	BEN domain containing 7 pseudogene 1	BEND7
ENSG00000241134.3	BET1P1	Bet1 golgi vesicular membrane trafficking protein pseudogene 1	BET1
ENSG00000258915.1	BHLHB9P1	basic helix-loop-helix family member b9 pseudogene 1	BHLHB9
ENSG00000224346.1	BICD1P1	BICD cargo adaptor 1 pseudogene 1	BICD1
ENSG00000234568.3	BIN2P1	bridging integrator 2 pseudogene 1	BIN2
ENSG00000248684.1	BIN2P2	bridging integrator 2 pseudogene 2	BIN2
ENSG00000236982.1	BLOC1S2P1	BLOC1S2 pseudogene 1	BLOC1S2
ENSG00000234201.1	BMI1P1	BMI1 proto-oncogene, polycomb ring finger pseudogene 1	BMI1
ENSG00000236323.1	BMP6P1	bone morphogenetic protein 6 pseudogene 1	BMP6
ENSG00000219642.2	BMPR1AP1	bone morphogenetic protein receptor type 1A pseudogene 1	BMPR1A
ENSG00000232460.4	BMPR1AP2	bone morphogenetic protein receptor type 1A pseudogene 2	BMPR1A
ENSG00000204177.9	BMS1P1	BMS1 pseudogene 1	BMS1
ENSG00000237238.2	BMS1P10	BMS1 pseudogene 10	BMS1
ENSG00000225883.2	BMS1P11	BMS1 pseudogene 11	BMS1
ENSG00000224599.1	BMS1P12	BMS1 pseudogene 12	BMS1
ENSG00000231701.1	BMS1P13	BMS1 pseudogene 13	BMS1
ENSG00000276500.1	BMS1P14	BMS1 pseudogene 14	BMS1
ENSG00000258780.1	BMS1P15	BMS1 pseudogene 15	BMS1
ENSG00000258684.2	BMS1P16	BMS1 pseudogene 16	BMS1
ENSG00000228294.5	BMS1P17	BMS1 pseudogene 17	BMS1
ENSG00000231099.1	BMS1P19	BMS1 pseudogene 19	BMS1
ENSG00000251079.5	BMS1P2	BMS1 pseudogene 2	BMS1
ENSG00000240089.2	BMS1P3	BMS1 pseudogene 3	BMS1
ENSG00000242338.5	BMS1P4	BMS1 pseudogene 4	BMS1
ENSG00000271816.1	BMS1P4	BMS1 pseudogene 4	BMS1
ENSG00000270025.2	BMS1P7	BMS1 pseudogene 7	BMS1
ENSG00000260518.1	BMS1P8	BMS1 pseudogene 8	BMS1
ENSG00000198312.4	BMS1P9	BMS1 pseudogene 9	BMS1
ENSG00000197358.9	BNIP3P1	BCL2 interacting protein 3 pseudogene 1	BNIP3
ENSG00000270270.1	BNIP3P10	BCL2 interacting protein 3 pseudogene 10	BNIP3
ENSG00000271550.1	BNIP3P11	BCL2 interacting protein 3 pseudogene 11	BNIP3
ENSG00000269154.1	BNIP3P13	BCL2 interacting protein 3 pseudogene 13	BNIP3
ENSG00000270716.1	BNIP3P15	BCL2 interacting protein 3 pseudogene 15	BNIP3
ENSG00000271524.1	BNIP3P17	BCL2 interacting protein 3 pseudogene 17	BNIP3
ENSG00000269055.1	BNIP3P18	BCL2 interacting protein 3 pseudogene 18	BNIP3
ENSG00000236097.1	BNIP3P2	BCL2 interacting protein 3 pseudogene 2	BNIP3
ENSG00000271704.1	BNIP3P20	BCL2 interacting protein 3 pseudogene 20	BNIP3
ENSG00000268174.1	BNIP3P22	BCL2 interacting protein 3 pseudogene 22	BNIP3
ENSG00000268335.1	BNIP3P23	BCL2 interacting protein 3 pseudogene 23	BNIP3
ENSG00000269040.1	BNIP3P24	BCL2 interacting protein 3 pseudogene 24	BNIP3
ENSG00000268322.1	BNIP3P25	BCL2 interacting protein 3 pseudogene 25	BNIP3
ENSG00000268705.1	BNIP3P26	BCL2 interacting protein 3 pseudogene 26	BNIP3
ENSG00000268438.1	BNIP3P27	BCL2 interacting protein 3 pseudogene 27	BNIP3
ENSG00000271095.1	BNIP3P28	BCL2 interacting protein 3 pseudogene 28	BNIP3
ENSG00000269742.1	BNIP3P29	BCL2 interacting protein 3 pseudogene 29	BNIP3
ENSG00000265631.1	BNIP3P3	BCL2 interacting protein 3 pseudogene 3	BNIP3
ENSG00000270191.1	BNIP3P31	BCL2 interacting protein 3 pseudogene 31	BNIP3
ENSG00000269509.1	BNIP3P34	BCL2 interacting protein 3 pseudogene 34	BNIP3
ENSG00000271661.1	BNIP3P36	BCL2 interacting protein 3 pseudogene 36	BNIP3
ENSG00000268469.1	BNIP3P38	BCL2 interacting protein 3 pseudogene 38	BNIP3
ENSG00000269662.1	BNIP3P39	BCL2 interacting protein 3 pseudogene 39	BNIP3
ENSG00000271225.1	BNIP3P4	BCL2 interacting protein 3 pseudogene 4	BNIP3
ENSG00000268058.1	BNIP3P40	BCL2 interacting protein 3 pseudogene 40	BNIP3
ENSG00000248302.3	BNIP3P41	BCL2 interacting protein 3 pseudogene 41	BNIP3
ENSG00000260571.1	BNIP3P5	BCL2 interacting protein 3 pseudogene 5	BNIP3
ENSG00000257356.2	BNIP3P6	BCL2 interacting protein 3 pseudogene 6	BNIP3
ENSG00000270496.1	BNIP3P7	BCL2 interacting protein 3 pseudogene 7	BNIP3
ENSG00000269431.1	BNIP3P8	BCL2 interacting protein 3 pseudogene 8	BNIP3
ENSG00000270325.1	BNIP3P9	BCL2 interacting protein 3 pseudogene 9	BNIP3
ENSG00000263460.1	BOD1P1	biorientation of chromosomes in cell division 1 pseudogene 1	BOD1
ENSG00000215368.5	BOD1P2	biorientation of chromosomes in cell division 1 pseudogene 2	BOD1
ENSG00000255469.1	BOLA3P1	bolA family member 3 pseudogene 1	BOLA3
ENSG00000267332.1	BOLA3P2	bolA family member 3 pseudogene 2	BOLA3
ENSG00000213630.3	BOLA3P3	bolA family member 3 pseudogene 3	BOLA3
ENSG00000273509.1	CNTNAP3P1	CNTNAP3 pseudogene 1	CNTNAP3
ENSG00000276386.1	CNTNAP3P2	CNTNAP3 pseudogene 2	CNTNAP3
ENSG00000278213.1	CNTNAP3P5	CNTNAP3 pseudogene 5	CNTNAP3
ENSG00000228688.1	COL11A2P1	collagen type XI alpha 2 pseudogene 1	COL11A2
ENSG00000214646.7	COMMD4P1	COMM domain containing 4 pseudogene 1	COMMD4
ENSG00000214702.6	COMMD4P2	COMM domain containing 4 pseudogene 2	COMMD4
ENSG00000266613.1	COP1P1	COP1 pseudogene 1	COP1
ENSG00000236440.1	COPRSP1	COPRS pseudogene 1	COPRS
ENSG00000213187.3	COPS5P1	COP9 signalosome subunit 5 pseudogene 1	COPS5
ENSG00000214552.4	COPS8P2	COP9 signalosome subunit 8 pseudogene 2	COPS8
ENSG00000254697.1	COPS8P3	COP9 signalosome subunit 8 pseudogene 3	COPS8
ENSG00000251552.1	COQ10BP2	coenzyme Q10B pseudogene 2	COQ10B
ENSG00000229749.1	COTL1P1	COTL1 pseudogene 1	COTL1
ENSG00000235323.2	COTL1P2	COTL1 pseudogene 2	COTL1
ENSG00000231162.4	COX11P1	COX11 pseudogene 1	COX11
ENSG00000205105.6	COX17P1	COX17 pseudogene 1	COX17
ENSG00000213025.2	COX20P1	COX20 pseudogene 1	COX20
ENSG00000235013.1	COX20P2	COX20 pseudogene 2	COX20
ENSG00000258956.2	COX4I1P1	cytochrome c oxidase subunit 4I1 pseudogene 1	COX4I1
ENSG00000228869.1	COX4I1P2	cytochrome c oxidase subunit 4I1 pseudogene 2	COX4I1
ENSG00000258981.1	COX5AP2	cytochrome c oxidase subunit 5A pseudogene 2	COX5A
ENSG00000248448.2	COX5BP1	cytochrome c oxidase subunit 5B pseudogene 1	COX5B
ENSG00000213111.5	COX5BP2	cytochrome c oxidase subunit 5B pseudogene 2	COX5B
ENSG00000235967.1	COX5BP3	cytochrome c oxidase subunit 5B pseudogene 3	COX5B
ENSG00000237082.1	COX5BP6	cytochrome c oxidase subunit 5B pseudogene 6	COX5B
ENSG00000226024.1	COX5BP7	cytochrome c oxidase subunit 5B pseudogene 7	COX5B
ENSG00000223794.1	COX5BP8	cytochrome c oxidase subunit 5B pseudogene 8	COX5B
ENSG00000226976.3	COX6A1P2	cytochrome c oxidase subunit 6A1 pseudogene 2	COX6A1
ENSG00000216710.1	COX6A1P3	cytochrome c oxidase subunit 6A1 pseudogene 3	COX6A1
ENSG00000234565.1	COX6B1P1	cytochrome c oxidase subunit 6B1 pseudogene 1	COX6B1
ENSG00000241788.2	COX6B1P2	cytochrome c oxidase subunit 6B1 pseudogene 2	COX6B1
ENSG00000172912.4	COX6B1P3	cytochrome c oxidase subunit 6B1 pseudogene 3	COX6B1
ENSG00000253813.1	COX6B1P4	cytochrome c oxidase subunit 6B1 pseudogene 4	COX6B1
ENSG00000249047.2	COX6B1P5	cytochrome c oxidase subunit 6B1 pseudogene 5	COX6B1
ENSG00000253349.1	COX6B1P6	cytochrome c oxidase subunit 6B1 pseudogene 6	COX6B1
ENSG00000225242.2	COX6B1P7	cytochrome c oxidase subunit 6B1 pseudogene 7	COX6B1
ENSG00000260318.1	COX6CP1	cytochrome c oxidase subunit 6C pseudogene 1	COX6C
ENSG00000238008.1	COX6CP10	cytochrome c oxidase subunit 6C pseudogene 10	COX6C
ENSG00000258668.1	COX6CP11	cytochrome c oxidase subunit 6C pseudogene 11	COX6C
ENSG00000234463.1	COX6CP12	cytochrome c oxidase subunit 6C pseudogene 12	COX6C
ENSG00000235141.1	COX6CP17	cytochrome c oxidase subunit 6C pseudogene 17	COX6C
ENSG00000236041.1	COX6CP18	cytochrome c oxidase subunit 6C pseudogene 18	COX6C
ENSG00000231715.1	COX6CP2	cytochrome c oxidase subunit 6C pseudogene 2	COX6C
ENSG00000266251.1	COX6CP3	cytochrome c oxidase subunit 6C pseudogene 3	COX6C
ENSG00000270500.1	COX6CP4	cytochrome c oxidase subunit 6C pseudogene 4	COX6C
ENSG00000254642.1	COX6CP5	cytochrome c oxidase subunit 6C pseudogene 5	COX6C
ENSG00000240156.1	COX6CP6	cytochrome c oxidase subunit 6C pseudogene 6	COX6C
ENSG00000268681.1	COX6CP7	cytochrome c oxidase subunit 6C pseudogene 7	COX6C
ENSG00000258626.2	COX7A2P1	cytochrome c oxidase subunit 7A2 pseudogene 1	COX7A2
ENSG00000236764.4	COX7A2P2	cytochrome c oxidase subunit 7A2 pseudogene 2	COX7A2
ENSG00000234274.1	COX7BP2	cytochrome c oxidase subunit 7B pseudogene 2	COX7B
ENSG00000235957.1	COX7CP1	cytochrome c oxidase subunit 7C pseudogene 1	COX7C
ENSG00000214076.3	CPSF1P1	cleavage and polyadenylation specific factor 1 pseudogene 1	CPSF1
ENSG00000233252.1	CRIP1P1	cysteine rich protein 1 pseudogene 1	CRIP1
ENSG00000238225.1	CRIP1P2	cysteine rich protein 1 pseudogene 2	CRIP1
ENSG00000182351.7	CRIP1P4	cysteine rich protein 1 pseudogene 4	CRIP1
ENSG00000236596.1	CRLF3P1	CRLF3 pseudogene 1	CRLF3
ENSG00000250391.1	CRLF3P2	CRLF3 pseudogene 2	CRLF3
ENSG00000228225.1	CRLF3P3	CRLF3 pseudogene 3	CRLF3
ENSG00000225769.1	CROCCP1	CROCC pseudogene 1	CROCC
ENSG00000215908.6	CROCCP2	CROCC pseudogene 2	CROCC
ENSG00000080947.13	CROCCP3	CROCC pseudogene 3	CROCC
ENSG00000227684.1	CROCCP4	CROCC pseudogene 4	CROCC
ENSG00000186543.7	CROCCP5	CROCC pseudogene 5	CROCC
ENSG00000223603.1	CRPP1	C-reactive protein pseudogene 1	CRP
ENSG00000204993.3	CRTC1P1	CRTC1 pseudogene 1	CRTC1
ENSG00000100058.11	CRYBB2P1	crystallin beta B2 pseudogene 1	CRYBB2
ENSG00000233025.1	CRYZP1	crystallin zeta pseudogene 1	CRYZ
ENSG00000250293.1	CRYZP2	crystallin zeta pseudogene 2	CRYZ
ENSG00000232254.1	CSF2RBP1	CSF2RB pseudogene 1	CSF2RB
ENSG00000223518.5	CSNK1A1P1	casein kinase 1 alpha 1 pseudogene 1	CSNK1A1
ENSG00000250162.1	CSNK1A1P3	casein kinase 1 alpha 1 pseudogene 3	CSNK1A1
ENSG00000234534.1	CSNK1G2P1	casein kinase 1 gamma 2 pseudogene 1	CSNK1G2
ENSG00000228872.2	CSP1	CS pseudogene 1	CS
ENSG00000241218.1	CSP2	CS pseudogene 2	CS
ENSG00000276710.3	CSPG4P10	chondroitin sulfate proteoglycan 4 pseudogene 10	CSPG4
ENSG00000259726.1	CSPG4P11	chondroitin sulfate proteoglycan 4 pseudogene 11	CSPG4
ENSG00000259295.5	CSPG4P12	chondroitin sulfate proteoglycan 4 pseudogene 12	CSPG4
ENSG00000260139.5	CSPG4P13	chondroitin sulfate proteoglycan 4 pseudogene 13	CSPG4
ENSG00000240450.1	CSPG4P1Y	CSPG4 pseudogene 1 Y-linked	CSPG4
ENSG00000244231.1	CSPG4P2Y	CSPG4 pseudogene 2 Y-linked	CSPG4
ENSG00000172342.5	CSPG4P3Y	CSPG4 pseudogene 3 Y-linked	CSPG4
ENSG00000172294.7	CSPG4P4Y	CSPG4 pseudogene 4 Y-linked	CSPG4
ENSG00000272887.1	CSPG4P5	chondroitin sulfate proteoglycan 4 pseudogene 5	CSPG4
ENSG00000232595.1	CST2P1	cystatin SA pseudogene 1	CST2
ENSG00000204662.2	CST9LP1	cystatin 9-like pseudogene 1	CST9L
ENSG00000235857.1	CTBP2P1	CTBP2 pseudogene 1	CTBP2
ENSG00000235746.1	CTBP2P2	CTBP2 pseudogene 2	CTBP2
ENSG00000267153.1	CTBP2P3	CTBP2 pseudogene 3	CTBP2
ENSG00000251102.1	CTBP2P4	CTBP2 pseudogene 4	CTBP2
ENSG00000214602.3	CTBP2P5	CTBP2 pseudogene 5	CTBP2
ENSG00000213697.3	CTBP2P6	CTBP2 pseudogene 6	CTBP2
ENSG00000267091.1	CTBP2P7	CTBP2 pseudogene 7	CTBP2
ENSG00000234383.1	CTBP2P8	CTBP2 pseudogene 8	CTBP2
ENSG00000249026.2	CTNNA1P1	catenin alpha 1 pseudogene 1	CTNNA1
ENSG00000236417.2	CTSLP1	cathepsin L pseudogene 1	CTSL
ENSG00000266217.2	CTSLP2	cathepsin L pseudogene 2	CTSL
ENSG00000280913.1	CTSLP3	cathepsin L pseudogene 3	CTSL
ENSG00000230011.2	CTSLP4	cathepsin L pseudogene 4	CTSL
ENSG00000204437.7	CTSLP6	cathepsin L pseudogene 6	CTSL
ENSG00000234575.1	CTSLP8	cathepsin L pseudogene 8	CTSL
ENSG00000231009.1	CUBNP1	cubilin pseudogene 1	CUBN
ENSG00000234993.1	CUBNP2	cubilin pseudogene 2	CUBN
ENSG00000235690.2	CUBNP3	cubilin pseudogene 3	CUBN
ENSG00000251032.1	CUL1P1	cullin 1 pseudogene 1	CUL1
ENSG00000248139.2	CUL4AP1	cullin 4A pseudogene 1	CUL4A
ENSG00000272436.1	CUX2P1	cut like homeobox 2 pseudogene 1	CUX2
ENSG00000214319.2	CXADRP1	CXADR pseudogene 1	CXADR
ENSG00000258712.2	CXADRP2	CXADR pseudogene 2	CXADR
ENSG00000265766.2	CXADRP3	CXADR pseudogene 3	CXADR
ENSG00000250339.2	CXCL1P1	C-X-C motif chemokine ligand 1 pseudogene 1	CXCL1
ENSG00000229754.1	CXCR2P1	C-X-C motif chemokine receptor 2 pseudogene 1	CXCR2
ENSG00000187893.9	CXXC1P1	CXXC finger protein 1 pseudogene 1	CXXC1
ENSG00000214369.2	CYB5AP2	cytochrome b5 type A pseudogene 2	CYB5A
ENSG00000213882.2	CYB5AP4	cytochrome b5 type A pseudogene 4	CYB5A
ENSG00000257503.1	CYB5AP5	cytochrome b5 type A pseudogene 5	CYB5A
ENSG00000271423.1	CYCSP1	CYCS pseudogene 1	CYCS
ENSG00000232901.1	CYCSP10	CYCS pseudogene 10	CYCS
ENSG00000229217.1	CYCSP11	CYCS pseudogene 11	CYCS
ENSG00000224263.1	CYCSP12	CYCS pseudogene 12	CYCS
ENSG00000219627.1	CYCSP17	CYCS pseudogene 17	CYCS
ENSG00000213310.3	CYCSP19	CYCS pseudogene 19	CYCS
ENSG00000259547.1	CYCSP2	CYCS pseudogene 2	CYCS
ENSG00000240416.1	CYCSP20	CYCS pseudogene 20	CYCS
ENSG00000254358.1	CYCSP22	CYCS pseudogene 22	CYCS
ENSG00000253495.1	CYCSP23	CYCS pseudogene 23	CYCS
ENSG00000227666.1	CYCSP24	CYCS pseudogene 24	CYCS
ENSG00000255370.1	CYCSP25	CYCS pseudogene 25	CYCS
ENSG00000254601.1	CYCSP26	CYCS pseudogene 26	CYCS
ENSG00000255444.1	CYCSP27	CYCS pseudogene 27	CYCS
ENSG00000255003.1	CYCSP28	CYCS pseudogene 28	CYCS
ENSG00000255379.1	CYCSP29	CYCS pseudogene 29	CYCS
ENSG00000257648.1	CYCSP30	CYCS pseudogene 30	CYCS
ENSG00000223625.1	CYCSP32	CYCS pseudogene 32	CYCS
ENSG00000233545.1	CYCSP33	CYCS pseudogene 33	CYCS
ENSG00000176268.5	CYCSP34	CYCS pseudogene 34	CYCS
ENSG00000233549.2	CYCSP35	CYCS pseudogene 35	CYCS
ENSG00000259513.1	CYCSP38	CYCS pseudogene 38	CYCS
ENSG00000260690.1	CYCSP39	CYCS pseudogene 39	CYCS
ENSG00000229120.2	CYCSP4	CYCS pseudogene 4	CYCS
ENSG00000262870.1	CYCSP40	CYCS pseudogene 40	CYCS
ENSG00000278678.1	CYCSP41	CYCS pseudogene 41	CYCS
ENSG00000224524.1	CYCSP42	CYCS pseudogene 42	CYCS
ENSG00000231706.2	CYCSP43	CYCS pseudogene 43	CYCS
ENSG00000233548.1	CYCSP44	CYCS pseudogene 44	CYCS
ENSG00000184844.6	CYCSP45	CYCS pseudogene 45	CYCS
ENSG00000227949.1	CYCSP46	CYCS pseudogene 46	CYCS
ENSG00000233843.1	CYCSP48	CYCS pseudogene 48	CYCS
ENSG00000224240.1	CYCSP49	CYCS pseudogene 49	CYCS
ENSG00000227735.1	CYCSP5	CYCS pseudogene 5	CYCS
ENSG00000229357.1	CYCSP51	CYCS pseudogene 51	CYCS
ENSG00000235700.1	CYCSP52	CYCS pseudogene 52	CYCS
ENSG00000234333.2	CYCSP53	CYCS pseudogene 53	CYCS
ENSG00000214810.4	CYCSP55	CYCS pseudogene 55	CYCS
ENSG00000214429.3	CYCSP6	CYCS pseudogene 6	CYCS
ENSG00000269383.2	CYCSP7	CYCS pseudogene 7	CYCS
ENSG00000232503.1	CYCSP8	CYCS pseudogene 8	CYCS
ENSG00000241095.1	CYP51A1P1	cytochrome P450 family 51 subfamily A member 1 pseudogene 1	CYP51A1
ENSG00000233588.1	CYP51A1P2	cytochrome P450 family 51 subfamily A member 1 pseudogene 2	CYP51A1
ENSG00000215223.3	CYP51A1P3	cytochrome P450 family 51 subfamily A member 1 pseudogene 3	CYP51A1
ENSG00000225082.2	DAP3P1	death associated protein 3 pseudogene 1	DAP3
ENSG00000228507.1	DAP3P2	death associated protein 3 pseudogene 2	DAP3
ENSG00000223825.5	DAZAP2P1	DAZ associated protein 2 pseudogene 1	DAZAP2
ENSG00000235489.4	DBF4P1	DBF4 zinc finger pseudogene 1	DBF4
ENSG00000271635.1	DBF4P2	DBF4 zinc finger pseudogene 2	DBF4
ENSG00000218748.1	DBIP1	DBI pseudogene 1	DBI
ENSG00000251366.1	DBIP2	DBI pseudogene 2	DBI
ENSG00000242562.1	DCAF13P1	DDB1 and CUL4 associated factor 13 pseudogene 1	DCAF13
ENSG00000250816.1	DCAF13P2	DDB1 and CUL4 associated factor 13 pseudogene 2	DCAF13
ENSG00000259378.1	DCAF13P3	DDB1 and CUL4 associated factor 13 pseudogene 3	DCAF13
ENSG00000237470.3	DCLRE1CP1	DNA cross-link repair 1C pseudogene 1	DCLRE1C
ENSG00000230683.1	DDTP1	D-dopachrome tautomerase pseudogene 1	DDT
ENSG00000237135.1	DDX10P1	DEAD-box helicase 10 pseudogene 1	DDX10
ENSG00000230360.1	DDX10P2	DEAD-box helicase 10 pseudogene 2	DDX10
ENSG00000259165.1	DDX18P1	DEAD-box helicase 18 pseudogene 1	DDX18
ENSG00000217414.2	DDX18P3	DEAD-box helicase 18 pseudogene 3	DDX18
ENSG00000251553.1	DDX18P4	DEAD-box helicase 18 pseudogene 4	DDX18
ENSG00000255220.1	DDX18P5	DEAD-box helicase 18 pseudogene 5	DDX18
ENSG00000220585.4	DDX18P6	DEAD-box helicase 18 pseudogene 6	DDX18
ENSG00000225777.1	DDX39AP1	DEAD-box helicase 39A pseudogene 1	DDX39A
ENSG00000233677.1	DDX39BP1	DEAD-box helicase 39B pseudogene 1	DDX39B
ENSG00000238024.1	DDX39BP2	DEAD-box helicase 39B pseudogene 2	DDX39B
ENSG00000248295.2	DDX43P1	DEAD-box helicase 43 pseudogene 1	DDX43
ENSG00000270763.1	DDX43P2	DEAD-box helicase 43 pseudogene 2	DDX43
ENSG00000230196.1	DDX43P3	DEAD-box helicase 43 pseudogene 3	DDX43
ENSG00000229816.1	DDX50P1	DEAD-box helicase 50 pseudogene 1	DDX50
ENSG00000240048.1	DDX50P2	DEAD-box helicase 50 pseudogene 2	DDX50
ENSG00000270863.1	DDX55P1	DEAD-box helicase 55 pseudogene 1	DDX55
ENSG00000230056.1	DDX6P1	DEAD-box helicase 6 pseudogene 1	DDX6
ENSG00000277914.1	DDX6P2	DEAD-box helicase 6 pseudogene 2	DDX6
ENSG00000221930.6	DENND10P1	DENND10 pseudogene 1	DENND10
ENSG00000232303.2	DFFBP1	DNA fragmentation factor subunit beta pseudogene 1	DFFB
ENSG00000179611.3	DGKZP1	diacylglycerol kinase zeta pseudogene 1	DGKZ
ENSG00000188985.6	DHFRP1	dihydrofolate reductase pseudogene 1	DHFR
ENSG00000228432.1	DHFRP2	dihydrofolate reductase pseudogene 2	DHFR
ENSG00000168129.8	DHFRP3	dihydrofolate reductase pseudogene 3	DHFR
ENSG00000216859.1	DHFRP5	dihydrofolate reductase pseudogene 5	DHFR
ENSG00000266992.1	DHX40P1	DEAH-box helicase 40 pseudogene 1	DHX40
ENSG00000228002.2	DHX9P1	DEAH-box helicase 9 pseudogene 1	DHX9
ENSG00000271249.1	DIMT1P1	DIM1 dimethyladenosine transferase 1 homolog pseudogene 1	DIMT1
ENSG00000223788.4	DIS3L2P1	DIS3 like 3-5 exoribonuclease 2 pseudogene 1	DIS3L2
ENSG00000215546.2	DKKL1P1	DKKL1 pseudogene 1	DKKL1
ENSG00000230123.1	DLEC1P1	DLEC1 pseudogene 1	DLEC1
ENSG00000237195.1	DLGAP5P1	discs large homolog associated protein 5 pseudogene 1	DLGAP5
ENSG00000181227.3	DLSTP1	dihydrolipoamide S-succinyltransferase pseudogene 1	DLST
ENSG00000270814.1	DMAC1P1	DMAC1 pseudogene 1	DMAC1
ENSG00000223717.1	DNAJA1P1	DnaJ heat shock protein family (Hsp40) member A1 pseudogene 1	DNAJA1
ENSG00000236917.1	DNAJA1P2	DnaJ heat shock protein family (Hsp40) member A1 pseudogene 2	DNAJA1
ENSG00000215007.3	DNAJA1P3	DnaJ heat shock protein family (Hsp40) member A1 pseudogene 3	DNAJA1
ENSG00000218089.1	DNAJA1P4	DnaJ heat shock protein family (Hsp40) member A1 pseudogene 4	DNAJA1
ENSG00000162699.5	DNAJA1P5	DnaJ heat shock protein family (Hsp40) member A1 pseudogene 5	DNAJA1
ENSG00000228045.1	DNAJA1P6	DnaJ heat shock protein family (Hsp40) member A1 pseudogene 6	DNAJA1
ENSG00000237979.1	DNAJB12P1	DNAJB12 pseudogene 1	DNAJB12
ENSG00000213946.3	DNAJB1P1	DnaJ heat shock protein family (Hsp40) member B1 pseudogene 1	DNAJB1
ENSG00000254612.2	DNAJB6P1	DNAJB6 pseudogene 1	DNAJB6
ENSG00000251203.1	DNAJB6P2	DNAJB6 pseudogene 2	DNAJB6
ENSG00000231802.1	DNAJB6P3	DNAJB6 pseudogene 3	DNAJB6
ENSG00000228523.1	DNAJB6P4	DNAJB6 pseudogene 4	DNAJB6
ENSG00000256441.1	DNAJB6P5	DNAJB6 pseudogene 5	DNAJB6
ENSG00000243508.1	DNAJB6P7	DNAJB6 pseudogene 7	DNAJB6
ENSG00000264529.1	DNAJB6P8	DNAJB6 pseudogene 8	DNAJB6
ENSG00000235218.2	DNAJC17P1	DNAJC17 pseudogene 1	DNAJC17
ENSG00000237141.1	DNAJC19P1	DnaJ heat shock protein family (Hsp40) member C19 pseudogene 1	DNAJC19
ENSG00000269266.1	DNAJC19P2	DnaJ heat shock protein family (Hsp40) member C19 pseudogene 2	DNAJC19
ENSG00000268997.1	DNAJC19P3	DnaJ heat shock protein family (Hsp40) member C19 pseudogene 3	DNAJC19
ENSG00000225310.1	DNAJC19P4	DnaJ heat shock protein family (Hsp40) member C19 pseudogene 4	DNAJC19
ENSG00000225808.1	DNAJC19P5	DnaJ heat shock protein family (Hsp40) member C19 pseudogene 5	DNAJC19
ENSG00000220871.1	DNAJC19P6	DnaJ heat shock protein family (Hsp40) member C19 pseudogene 6	DNAJC19
ENSG00000237663.2	DNAJC19P7	DnaJ heat shock protein family (Hsp40) member C19 pseudogene 7	DNAJC19
ENSG00000232793.2	DNAJC19P8	DnaJ heat shock protein family (Hsp40) member C19 pseudogene 8	DNAJC19
ENSG00000258608.1	DNAJC19P9	DnaJ heat shock protein family (Hsp40) member C19 pseudogene 9	DNAJC19
ENSG00000259022.2	DNAJC8P1	DnaJ heat shock protein family (Hsp40) member C8 pseudogene 1	DNAJC8
ENSG00000264070.1	DND1P1	DND microRNA-mediated repression inhibitor 1 pseudogene 1	DND1
ENSG00000250833.1	DNM1P17	dynamin 1 pseudogene 17	DNM1
ENSG00000242854.1	DNM1P24	dynamin 1 pseudogene 24	DNM1
ENSG00000261792.1	DNM1P28	dynamin 1 pseudogene 28	DNM1
ENSG00000260897.1	DNM1P30	dynamin 1 pseudogene 30	DNM1
ENSG00000261491.1	DNM1P31	dynamin 1 pseudogene 31	DNM1
ENSG00000261708.1	DNM1P32	dynamin 1 pseudogene 32	DNM1
ENSG00000260096.1	DNM1P33	dynamin 1 pseudogene 33	DNM1
ENSG00000260357.1	DNM1P34	dynamin 1 pseudogene 34	DNM1
ENSG00000246877.1	DNM1P35	dynamin 1 pseudogene 35	DNM1
ENSG00000259637.1	DNM1P38	dynamin 1 pseudogene 38	DNM1
ENSG00000280038.1	DNM1P41	dynamin 1 pseudogene 41	DNM1
ENSG00000182397.13	DNM1P46	dynamin 1 pseudogene 46	DNM1
ENSG00000259660.2	DNM1P47	dynamin 1 pseudogene 47	DNM1
ENSG00000239304.1	DNM1P48	dynamin 1 pseudogene 48	DNM1
ENSG00000261820.1	DNM1P49	dynamin 1 pseudogene 49	DNM1
ENSG00000259890.1	DNM1P50	dynamin 1 pseudogene 50	DNM1
ENSG00000224071.1	DNMT3AP1	DNA methyltransferase 3A pseudogene 1	DNMT3A
ENSG00000259000.1	DOCK11P1	dedicator of cytokinesis 11 pseudogene 1	DOCK11
ENSG00000233838.5	DPH3P1	diphthamide biosynthesis 3 pseudogene 1	DPH3
ENSG00000237040.4	DPH3P2	diphthamide biosynthesis 3 pseudogene 2	DPH3
ENSG00000250768.1	DPP3P1	DPP3 pseudogene 1	DPP3
ENSG00000221844.2	DPP3P2	DPP3 pseudogene 2	DPP3
ENSG00000223915.1	DPPA2P1	developmental pluripotency associated 2 pseudogene 1	DPPA2
ENSG00000224129.1	DPPA2P2	developmental pluripotency associated 2 pseudogene 2	DPPA2
ENSG00000224403.1	DPPA2P3	developmental pluripotency associated 2 pseudogene 3	DPPA2
ENSG00000261429.2	DPPA2P4	developmental pluripotency associated 2 pseudogene 4	DPPA2
ENSG00000227067.3	DPPA3P1	developmental pluripotency associated 3 pseudogene 1	DPPA3
ENSG00000188831.4	DPPA3P2	developmental pluripotency associated 3 pseudogene 2	DPPA3
ENSG00000269776.1	DPPA5P1	developmental pluripotency associated 5 pseudogene 1	DPPA5
ENSG00000259427.2	DPPA5P2	developmental pluripotency associated 5 pseudogene 2	DPPA5
ENSG00000119660.4	DPPA5P4	developmental pluripotency associated 5 pseudogene 4	DPPA5
ENSG00000224323.2	DPRXP1	divergent-paired related homeobox pseudogene 1	DPRX
ENSG00000271304.1	DPRXP2	divergent-paired related homeobox pseudogene 2	DPRX
ENSG00000264743.2	DPRXP4	divergent-paired related homeobox pseudogene 4	DPRX
ENSG00000270652.1	DPRXP5	divergent-paired related homeobox pseudogene 5	DPRX
ENSG00000270791.1	DPRXP6	divergent-paired related homeobox pseudogene 6	DPRX
ENSG00000271464.1	DPRXP7	divergent-paired related homeobox pseudogene 7	DPRX
ENSG00000229358.3	DPY19L1P1	DPY19L1 pseudogene 1	DPY19L1
ENSG00000231952.3	DPY19L1P2	DPY19L1 pseudogene 2	DPY19L1
ENSG00000189212.11	DPY19L2P1	DPY19L2 pseudogene 1	DPY19L2
ENSG00000170629.13	DPY19L2P2	DPY19L2 pseudogene 2	DPY19L2
ENSG00000227855.3	DPY19L2P3	DPY19L2 pseudogene 3	DPY19L2
ENSG00000235436.9	DPY19L2P4	DPY19L2 pseudogene 4	DPY19L2
ENSG00000229663.1	DPY19L4P1	DPY19L4 pseudogene 1	DPY19L4
ENSG00000231839.1	DPY19L4P2	DPY19L4 pseudogene 2	DPY19L4
ENSG00000225574.1	DRAXINP1	dorsal inhibitory axon guidance protein pseudogene 1	DRAXIN
ENSG00000184303.5	DRD5P1	dopamine receptor D5 pseudogene 1	DRD5
ENSG00000175658.4	DRD5P2	dopamine receptor D5 pseudogene 2	DRD5
ENSG00000235411.1	DRG1P1	DRG1 pseudogene 1	DRG1
ENSG00000230982.1	DSTNP1	DSTN pseudogene 1	DSTN
ENSG00000248593.3	DSTNP2	DSTN pseudogene 2	DSTN
ENSG00000215034.4	DSTNP4	DSTN pseudogene 4	DSTN
ENSG00000236681.1	DSTNP5	DSTN pseudogene 5	DSTN
ENSG00000277000.1	DUSP12P1	dual specificity phosphatase 12 pseudogene 1	DUSP12
ENSG00000183929.7	DUSP5P1	dual specificity phosphatase 5 pseudogene 1	DUSP5
ENSG00000235338.1	DUSP5P2	dual specificity phosphatase 5 pseudogene 2	DUSP5
ENSG00000215097.3	DUSP8P1	dual specificity phosphatase 8 pseudogene 1	DUSP8
ENSG00000215065.3	DUSP8P2	dual specificity phosphatase 8 pseudogene 2	DUSP8
ENSG00000235316.1	DUSP8P5	dual specificity phosphatase 8 pseudogene 5	DUSP8
ENSG00000229048.5	DUTP1	deoxyuridine triphosphatase pseudogene 1	DUT
ENSG00000254388.1	DUTP2	deoxyuridine triphosphatase pseudogene 2	DUT
ENSG00000226857.1	DUTP3	deoxyuridine triphosphatase pseudogene 3	DUT
ENSG00000229829.1	DUTP4	deoxyuridine triphosphatase pseudogene 4	DUT
ENSG00000216439.1	DUTP5	deoxyuridine triphosphatase pseudogene 5	DUT
ENSG00000225171.2	DUTP6	deoxyuridine triphosphatase pseudogene 6	DUT
ENSG00000250473.1	DUTP7	deoxyuridine triphosphatase pseudogene 7	DUT
ENSG00000214904.5	DUTP8	deoxyuridine triphosphatase pseudogene 8	DUT
ENSG00000259056.1	DUXAP1	double homeobox A pseudogene 1	DUXA
ENSG00000244306.8	DUXAP10	double homeobox A pseudogene 10	DUXA
ENSG00000254063.2	DUXAP2	double homeobox A pseudogene 2	DUXA
ENSG00000270552.1	DUXAP3	double homeobox A pseudogene 3	DUXA
ENSG00000270258.1	DUXAP4	double homeobox A pseudogene 4	DUXA
ENSG00000255377.1	DUXAP5	double homeobox A pseudogene 5	DUXA
ENSG00000258726.1	DUXAP6	double homeobox A pseudogene 6	DUXA
ENSG00000232136.2	DUXAP7	double homeobox A pseudogene 7	DUXA
ENSG00000206195.9	DUXAP8	double homeobox A pseudogene 8	DUXA
ENSG00000271672.1	DUXAP8	double homeobox A pseudogene 8	DUXA
ENSG00000225210.4	DUXAP9	double homeobox A pseudogene 9	DUXA
ENSG00000225137.1	DYNC1I2P1	dynein cytoplasmic 1 intermediate chain 2 pseudogene 1	DYNC1I2
ENSG00000205579.3	DYNLL1P1	dynein light chain LC8-type 1 pseudogene 1	DYNLL1
ENSG00000258605.1	DYNLL1P2	dynein light chain LC8-type 1 pseudogene 2	DYNLL1
ENSG00000235282.3	DYNLL1P3	dynein light chain LC8-type 1 pseudogene 3	DYNLL1
ENSG00000257231.1	DYNLL1P4	dynein light chain LC8-type 1 pseudogene 4	DYNLL1
ENSG00000248820.2	DYNLL1P6	dynein light chain LC8-type 1 pseudogene 6	DYNLL1
ENSG00000230614.3	DYNLL1P7	dynein light chain LC8-type 1 pseudogene 7	DYNLL1
ENSG00000232241.1	DYNLT3P1	dynein light chain Tctex-type 3 pseudogene 1	DYNLT3
ENSG00000229758.2	DYNLT3P2	dynein light chain Tctex-type 3 pseudogene 2	DYNLT3
ENSG00000267046.1	E2F3P1	E2F transcription factor 3 pseudogene 1	E2F3
ENSG00000203435.2	E2F3P2	E2F transcription factor 3 pseudogene 2	E2F3
ENSG00000231276.2	E2F4P1	E2F transcription factor 4 pseudogene 1	E2F4
ENSG00000234764.2	E2F6P1	E2F transcription factor 6 pseudogene 1	E2F6
ENSG00000224688.1	E2F6P2	E2F transcription factor 6 pseudogene 2	E2F6
ENSG00000226885.1	E2F6P3	E2F transcription factor 6 pseudogene 3	E2F6
ENSG00000231513.3	E2F6P4	E2F transcription factor 6 pseudogene 4	E2F6
ENSG00000233690.1	EBAG9P1	EBAG9 pseudogene 1	EBAG9
ENSG00000204121.2	ECEL1P1	endothelin converting enzyme like 1 pseudogene 1	ECEL1
ENSG00000244280.1	ECEL1P2	endothelin converting enzyme like 1 pseudogene 2	ECEL1
ENSG00000230122.1	ECEL1P3	endothelin converting enzyme like 1 pseudogene 3	ECEL1
ENSG00000270639.1	ECM1P1	extracellular matrix protein 1 pseudogene 1	ECM1
ENSG00000249995.1	ECM1P2	extracellular matrix protein 1 pseudogene 2	ECM1
ENSG00000223822.2	EEF1A1P1	eukaryotic translation elongation factor 1 alpha 1 pseudogene 1	EEF1A1
ENSG00000243746.1	EEF1A1P10	eukaryotic translation elongation factor 1 alpha 1 pseudogene 10	EEF1A1
ENSG00000228502.1	EEF1A1P11	eukaryotic translation elongation factor 1 alpha 1 pseudogene 11	EEF1A1
ENSG00000214199.3	EEF1A1P12	eukaryotic translation elongation factor 1 alpha 1 pseudogene 12	EEF1A1
ENSG00000250182.3	EEF1A1P13	eukaryotic translation elongation factor 1 alpha 1 pseudogene 13	EEF1A1
ENSG00000233057.1	EEF1A1P14	eukaryotic translation elongation factor 1 alpha 1 pseudogene 14	EEF1A1
ENSG00000213704.3	EEF1A1P15	eukaryotic translation elongation factor 1 alpha 1 pseudogene 15	EEF1A1
ENSG00000213235.3	EEF1A1P16	eukaryotic translation elongation factor 1 alpha 1 pseudogene 16	EEF1A1
ENSG00000257907.2	EEF1A1P17	eukaryotic translation elongation factor 1 alpha 1 pseudogene 17	EEF1A1
ENSG00000249855.1	EEF1A1P19	eukaryotic translation elongation factor 1 alpha 1 pseudogene 19	EEF1A1
ENSG00000258841.1	EEF1A1P2	eukaryotic translation elongation factor 1 alpha 1 pseudogene 2	EEF1A1
ENSG00000249963.1	EEF1A1P20	eukaryotic translation elongation factor 1 alpha 1 pseudogene 20	EEF1A1
ENSG00000249542.2	EEF1A1P21	eukaryotic translation elongation factor 1 alpha 1 pseudogene 21	EEF1A1
ENSG00000259612.1	EEF1A1P22	eukaryotic translation elongation factor 1 alpha 1 pseudogene 22	EEF1A1
ENSG00000223668.1	EEF1A1P24	eukaryotic translation elongation factor 1 alpha 1 pseudogene 24	EEF1A1
ENSG00000241429.1	EEF1A1P25	eukaryotic translation elongation factor 1 alpha 1 pseudogene 25	EEF1A1
ENSG00000233167.1	EEF1A1P26	eukaryotic translation elongation factor 1 alpha 1 pseudogene 26	EEF1A1
ENSG00000179460.5	EEF1A1P27	eukaryotic translation elongation factor 1 alpha 1 pseudogene 27	EEF1A1
ENSG00000237709.1	EEF1A1P28	eukaryotic translation elongation factor 1 alpha 1 pseudogene 28	EEF1A1
ENSG00000215093.3	EEF1A1P29	eukaryotic translation elongation factor 1 alpha 1 pseudogene 29	EEF1A1
ENSG00000232587.1	EEF1A1P3	eukaryotic translation elongation factor 1 alpha 1 pseudogene 3	EEF1A1
ENSG00000237757.2	EEF1A1P30	eukaryotic translation elongation factor 1 alpha 1 pseudogene 30	EEF1A1
ENSG00000237859.1	EEF1A1P31	eukaryotic translation elongation factor 1 alpha 1 pseudogene 31	EEF1A1
ENSG00000213046.4	EEF1A1P32	eukaryotic translation elongation factor 1 alpha 1 pseudogene 32	EEF1A1
ENSG00000258846.1	EEF1A1P33	eukaryotic translation elongation factor 1 alpha 1 pseudogene 33	EEF1A1
ENSG00000233324.1	EEF1A1P34	eukaryotic translation elongation factor 1 alpha 1 pseudogene 34	EEF1A1
ENSG00000223912.1	EEF1A1P36	eukaryotic translation elongation factor 1 alpha 1 pseudogene 36	EEF1A1
ENSG00000254124.1	EEF1A1P37	eukaryotic translation elongation factor 1 alpha 1 pseudogene 37	EEF1A1
ENSG00000261557.1	EEF1A1P38	eukaryotic translation elongation factor 1 alpha 1 pseudogene 38	EEF1A1
ENSG00000230125.1	EEF1A1P39	eukaryotic translation elongation factor 1 alpha 1 pseudogene 39	EEF1A1
ENSG00000245205.3	EEF1A1P4	eukaryotic translation elongation factor 1 alpha 1 pseudogene 4	EEF1A1
ENSG00000231144.1	EEF1A1P40	eukaryotic translation elongation factor 1 alpha 1 pseudogene 40	EEF1A1
ENSG00000223600.1	EEF1A1P41	eukaryotic translation elongation factor 1 alpha 1 pseudogene 41	EEF1A1
ENSG00000277043.1	EEF1A1P42	eukaryotic translation elongation factor 1 alpha 1 pseudogene 42	EEF1A1
ENSG00000196205.8	EEF1A1P5	eukaryotic translation elongation factor 1 alpha 1 pseudogene 5	EEF1A1
ENSG00000233476.3	EEF1A1P6	eukaryotic translation elongation factor 1 alpha 1 pseudogene 6	EEF1A1
ENSG00000268222.1	EEF1A1P7	eukaryotic translation elongation factor 1 alpha 1 pseudogene 7	EEF1A1
ENSG00000223529.1	EEF1A1P8	eukaryotic translation elongation factor 1 alpha 1 pseudogene 8	EEF1A1
ENSG00000249264.1	EEF1A1P9	eukaryotic translation elongation factor 1 alpha 1 pseudogene 9	EEF1A1
ENSG00000231169.4	EEF1B2P1	eukaryotic translation elongation factor 1 beta 2 pseudogene 1	EEF1B2
ENSG00000213864.3	EEF1B2P2	eukaryotic translation elongation factor 1 beta 2 pseudogene 2	EEF1B2
ENSG00000232472.1	EEF1B2P3	eukaryotic translation elongation factor 1 beta 2 pseudogene 3	EEF1B2
ENSG00000257119.1	EEF1B2P4	eukaryotic translation elongation factor 1 beta 2 pseudogene 4	EEF1B2
ENSG00000225121.2	EEF1B2P5	eukaryotic translation elongation factor 1 beta 2 pseudogene 5	EEF1B2
ENSG00000213261.3	EEF1B2P6	eukaryotic translation elongation factor 1 beta 2 pseudogene 6	EEF1B2
ENSG00000213055.3	EEF1B2P7	eukaryotic translation elongation factor 1 beta 2 pseudogene 7	EEF1B2
ENSG00000230497.2	EEF1B2P8	eukaryotic translation elongation factor 1 beta 2 pseudogene 8	EEF1B2
ENSG00000228887.3	EEF1DP1	eukaryotic translation elongation factor 1 delta pseudogene 1	EEF1D
ENSG00000226721.2	EEF1DP2	eukaryotic translation elongation factor 1 delta pseudogene 2	EEF1D
ENSG00000229715.4	EEF1DP3	eukaryotic translation elongation factor 1 delta pseudogene 3	EEF1D
ENSG00000213640.3	EEF1DP4	eukaryotic translation elongation factor 1 delta pseudogene 4	EEF1D
ENSG00000213130.3	EEF1DP5	eukaryotic translation elongation factor 1 delta pseudogene 5	EEF1D
ENSG00000229280.1	EEF1DP6	eukaryotic translation elongation factor 1 delta pseudogene 6	EEF1D
ENSG00000263883.1	EEF1DP7	eukaryotic translation elongation factor 1 delta pseudogene 7	EEF1D
ENSG00000236607.3	EEF1DP8	eukaryotic translation elongation factor 1 delta pseudogene 8	EEF1D
ENSG00000236307.2	EEF1E1P1	eukaryotic translation elongation factor 1 epsilon 1 pseudogene 1	EEF1E1
ENSG00000186676.3	EEF1GP1	eukaryotic translation elongation factor 1 gamma pseudogene 1	EEF1G
ENSG00000250346.1	EEF1GP2	eukaryotic translation elongation factor 1 gamma pseudogene 2	EEF1G
ENSG00000226845.1	EEF1GP3	eukaryotic translation elongation factor 1 gamma pseudogene 3	EEF1G
ENSG00000240138.1	EEF1GP4	eukaryotic translation elongation factor 1 gamma pseudogene 4	EEF1G
ENSG00000234785.1	EEF1GP5	eukaryotic translation elongation factor 1 gamma pseudogene 5	EEF1G
ENSG00000216518.1	EEF1GP6	eukaryotic translation elongation factor 1 gamma pseudogene 6	EEF1G
ENSG00000236290.1	EEF1GP7	eukaryotic translation elongation factor 1 gamma pseudogene 7	EEF1G
ENSG00000234125.5	EEF1GP8	eukaryotic translation elongation factor 1 gamma pseudogene 8	EEF1G
ENSG00000259404.4	EFL1P1	elongation factor like GTPase 1 pseudogene 1	EFL1
ENSG00000248998.2	EFL1P2	elongation factor like GTPase 1 pseudogene 2	EFL1
ENSG00000254779.4	EGLN1P1	egl-9 family hypoxia inducible factor 1 pseudogene 1	EGLN1
ENSG00000256134.1	EGLN3P1	egl-9 family hypoxia-inducible factor 3 pseudogene 1	EGLN3
ENSG00000236357.1	EI24P1	EI24 pseudogene 1	EI24
ENSG00000236257.1	EI24P2	EI24 pseudogene 2	EI24
ENSG00000214825.2	EI24P3	EI24 pseudogene 3	EI24
ENSG00000236343.1	EI24P4	EI24 pseudogene 4	EI24
ENSG00000236698.1	EIF1AXP1	EIF1AX pseudogene 1	EIF1AX
ENSG00000258980.1	EIF1AXP2	EIF1AX pseudogene 2	EIF1AX
ENSG00000229875.1	EIF1P1	eukaryotic translation initiation factor 1 pseudogene 1	EIF1
ENSG00000235549.1	EIF1P2	eukaryotic translation initiation factor 1 pseudogene 2	EIF1
ENSG00000231684.3	EIF1P3	eukaryotic translation initiation factor 1 pseudogene 3	EIF1
ENSG00000262154.1	EIF1P4	eukaryotic translation initiation factor 1 pseudogene 4	EIF1
ENSG00000213772.3	EIF1P7	eukaryotic translation initiation factor 1 pseudogene 7	EIF1
ENSG00000227395.1	EIF2AP4	eukaryotic translation initiation factor 2A pseudogene 4	EIF2A
ENSG00000229704.1	EIF2S2P2	eukaryotic translation initiation factor 2 subunit 2 beta pseudogene 2	EIF2S2
ENSG00000236493.2	EIF2S2P3	eukaryotic translation initiation factor 2 subunit 2 beta pseudogene 3	EIF2S2
ENSG00000128692.8	EIF2S2P4	eukaryotic translation initiation factor 2 subunit 2 beta pseudogene 4	EIF2S2
ENSG00000225650.2	EIF2S2P5	eukaryotic translation initiation factor 2 subunit 2 beta pseudogene 5	EIF2S2
ENSG00000271115.1	EIF2S2P7	eukaryotic translation initiation factor 2 subunit 2 beta pseudogene 7	EIF2S2
ENSG00000234882.1	EIF3EP1	eukaryotic translation initiation factor 3 subunit E pseudogene 1	EIF3E
ENSG00000224674.1	EIF3EP2	eukaryotic translation initiation factor 3 subunit E pseudogene 2	EIF3E
ENSG00000275945.1	EIF3FP1	eukaryotic translation initiation factor 3 subunit F pseudogene 1	EIF3F
ENSG00000233426.3	EIF3FP3	eukaryotic translation initiation factor 3 subunit F pseudogene 3	EIF3F
ENSG00000237064.1	EIF3IP1	eukaryotic translation initiation factor 3 subunit I pseudogene 1	EIF3I
ENSG00000175749.11	EIF3KP1	eukaryotic translation initiation factor 3 subunit K pseudogene 1	EIF3K
ENSG00000233544.1	EIF3KP2	eukaryotic translation initiation factor 3 subunit K pseudogene 2	EIF3K
ENSG00000250442.1	EIF3KP3	eukaryotic translation initiation factor 3 subunit K pseudogene 3	EIF3K
ENSG00000258501.1	EIF3LP1	eukaryotic translation initiation factor 3 subunit L pseudogene 1	EIF3L
ENSG00000233837.1	EIF3LP2	eukaryotic translation initiation factor 3 subunit L pseudogene 2	EIF3L
ENSG00000226086.5	EIF3LP3	eukaryotic translation initiation factor 3 subunit L pseudogene 3	EIF3L
ENSG00000233300.1	EIF4A1P1	eukaryotic translation initiation factor 4A1 pseudogene 1	EIF4A1
ENSG00000229132.2	EIF4A1P10	eukaryotic translation initiation factor 4A1 pseudogene 10	EIF4A1
ENSG00000231564.1	EIF4A1P11	eukaryotic translation initiation factor 4A1 pseudogene 11	EIF4A1
ENSG00000257662.1	EIF4A1P12	eukaryotic translation initiation factor 4A1 pseudogene 12	EIF4A1
ENSG00000225701.1	EIF4A1P13	eukaryotic translation initiation factor 4A1 pseudogene 13	EIF4A1
ENSG00000235001.3	EIF4A1P2	eukaryotic translation initiation factor 4A1 pseudogene 2	EIF4A1
ENSG00000231018.1	EIF4A1P3	eukaryotic translation initiation factor 4A1 pseudogene 3	EIF4A1
ENSG00000257790.1	EIF4A1P4	eukaryotic translation initiation factor 4A1 pseudogene 4	EIF4A1
ENSG00000226161.1	EIF4A1P5	eukaryotic translation initiation factor 4A1 pseudogene 5	EIF4A1
ENSG00000236608.1	EIF4A1P6	eukaryotic translation initiation factor 4A1 pseudogene 6	EIF4A1
ENSG00000235472.1	EIF4A1P7	eukaryotic translation initiation factor 4A1 pseudogene 7	EIF4A1
ENSG00000213484.2	EIF4A1P8	eukaryotic translation initiation factor 4A1 pseudogene 8	EIF4A1
ENSG00000262953.1	EIF4A1P9	eukaryotic translation initiation factor 4A1 pseudogene 9	EIF4A1
ENSG00000267336.1	EIF4A2P1	eukaryotic translation initiation factor 4A2 pseudogene 1	EIF4A2
ENSG00000227382.1	EIF4A2P2	eukaryotic translation initiation factor 4A2 pseudogene 2	EIF4A2
ENSG00000254589.1	EIF4A2P3	eukaryotic translation initiation factor 4A2 pseudogene 3	EIF4A2
ENSG00000224781.1	EIF4A2P4	eukaryotic translation initiation factor 4A2 pseudogene 4	EIF4A2
ENSG00000266181.1	EIF4A3P1	eukaryotic translation initiation factor 4A3 pseudogene 1	EIF4A3
ENSG00000259019.1	EIF4BP1	eukaryotic translation initiation factor 4B pseudogene 1	EIF4B
ENSG00000228753.1	EIF4BP2	eukaryotic translation initiation factor 4B pseudogene 2	EIF4B
ENSG00000224546.2	EIF4BP3	eukaryotic translation initiation factor 4B pseudogene 3	EIF4B
ENSG00000229572.1	EIF4BP4	eukaryotic translation initiation factor 4B pseudogene 4	EIF4B
ENSG00000261336.1	EIF4BP5	eukaryotic translation initiation factor 4B pseudogene 5	EIF4B
ENSG00000197258.5	EIF4BP6	eukaryotic translation initiation factor 4B pseudogene 6	EIF4B
ENSG00000225031.1	EIF4BP7	eukaryotic translation initiation factor 4B pseudogene 7	EIF4B
ENSG00000243918.1	EIF4BP8	eukaryotic translation initiation factor 4B pseudogene 8	EIF4B
ENSG00000237294.1	EIF4BP9	eukaryotic translation initiation factor 4B pseudogene 9	EIF4B
ENSG00000213384.2	EIF4E2P1	eukaryotic translation initiation factor 4E family member 2 pseudogene 1	EIF4E2
ENSG00000244157.1	EIF4E2P2	eukaryotic translation initiation factor 4E family member 2 pseudogene 2	EIF4E2
ENSG00000258870.1	EIF4EBP1P1	eukaryotic translation initiation factor 4E binding protein 1 pseudogene 1	EIF4EBP1
ENSG00000233711.1	EIF4EBP2P1	eukaryotic translation initiation factor 4E binding protein 2 pseudogene 1	EIF4EBP2
ENSG00000260282.1	EIF4EBP2P2	eukaryotic translation initiation factor 4E binding protein 2 pseudogene 2	EIF4EBP2
ENSG00000220505.2	EIF4EBP2P3	eukaryotic translation initiation factor 4E binding protein 2 pseudogene 3	EIF4EBP2
ENSG00000233578.1	EIF4EP1	eukaryotic translation initiation factor 4E pseudogene 1	EIF4E
ENSG00000229944.3	EIF4EP2	eukaryotic translation initiation factor 4E pseudogene 2	EIF4E
ENSG00000244199.1	EIF4EP3	eukaryotic translation initiation factor 4E pseudogene 3	EIF4E
ENSG00000232968.1	EIF4EP4	eukaryotic translation initiation factor 4E pseudogene 4	EIF4E
ENSG00000214366.4	EIF4EP5	eukaryotic translation initiation factor 4E pseudogene 5	EIF4E
ENSG00000233830.2	EIF4HP1	eukaryotic translation initiation factor 4H pseudogene 1	EIF4H
ENSG00000237977.1	EIF4HP2	eukaryotic translation initiation factor 4H pseudogene 2	EIF4H
ENSG00000260576.1	EIF5A2P1	eukaryotic translation initiation factor 5A2 pseudogene 1	EIF5A2
ENSG00000267679.1	EIF5AP2	eukaryotic translation initiation factor 5A pseudogene 2	EIF5A
ENSG00000267346.1	EIF5AP3	eukaryotic translation initiation factor 5A pseudogene 3	EIF5A
ENSG00000234743.1	EIF5AP4	eukaryotic translation initiation factor 5A pseudogene 4	EIF5A
ENSG00000215319.2	EIF5P1	eukaryotic translation initiation factor 5 pseudogene 1	EIF5
ENSG00000275800.1	EIF5P2	eukaryotic translation initiation factor 5 pseudogene 2	EIF5
ENSG00000232743.2	ELF2P3	ELF2 pseudogene 3	ELF2
ENSG00000225406.1	ELF2P4	ELF2 pseudogene 4	ELF2
ENSG00000234359.3	ELK1P1	ELK1 pseudogene 1	ELK1
ENSG00000227295.2	ELL2P1	elongation factor for RNA polymerase II 2 pseudogene 1	ELL2
ENSG00000251051.1	ELL2P2	elongation factor for RNA polymerase II 2 pseudogene 2	ELL2
ENSG00000234765.1	ELL2P3	elongation factor for RNA polymerase II 2 pseudogene 3	ELL2
ENSG00000226388.1	ELL2P4	elongation factor for RNA polymerase II 2 pseudogene 4	ELL2
ENSG00000276172.1	ELMO2P1	engulfment and cell motility 2 pseudogene 1	ELMO2
ENSG00000235640.1	ELOAP1	ELOA pseudogene 1	ELOA
ENSG00000234152.1	ELOBP1	elongin B pseudogene 1	ELOB
ENSG00000255262.3	ELOBP2	elongin B pseudogene 2	ELOB
ENSG00000232285.1	ELOBP3	elongin B pseudogene 3	ELOB
ENSG00000234167.1	ELOBP4	elongin B pseudogene 4	ELOB
ENSG00000234081.1	ELOCP10	elongin C pseudogene 10	ELOC
ENSG00000227867.1	ELOCP11	elongin C pseudogene 11	ELOC
ENSG00000230412.1	ELOCP12	elongin C pseudogene 12	ELOC
ENSG00000225716.1	ELOCP13	elongin C pseudogene 13	ELOC
ENSG00000228193.1	ELOCP14	elongin C pseudogene 14	ELOC
ENSG00000232029.1	ELOCP15	elongin C pseudogene 15	ELOC
ENSG00000227915.1	ELOCP16	elongin C pseudogene 16	ELOC
ENSG00000232695.1	ELOCP17	elongin C pseudogene 17	ELOC
ENSG00000237622.1	ELOCP18	elongin C pseudogene 18	ELOC
ENSG00000241975.1	ELOCP19	elongin C pseudogene 19	ELOC
ENSG00000259838.1	ELOCP2	elongin C pseudogene 2	ELOC
ENSG00000229101.1	ELOCP20	elongin C pseudogene 20	ELOC
ENSG00000226186.1	ELOCP21	elongin C pseudogene 21	ELOC
ENSG00000255006.1	ELOCP22	elongin C pseudogene 22	ELOC
ENSG00000224686.1	ELOCP23	elongin C pseudogene 23	ELOC
ENSG00000228410.4	ELOCP24	elongin C pseudogene 24	ELOC
ENSG00000236599.1	ELOCP26	elongin C pseudogene 26	ELOC
ENSG00000105694.3	ELOCP28	elongin C pseudogene 28	ELOC
ENSG00000267418.1	ELOCP29	elongin C pseudogene 29	ELOC
ENSG00000229919.3	ELOCP3	elongin C pseudogene 3	ELOC
ENSG00000256021.1	ELOCP31	elongin C pseudogene 31	ELOC
ENSG00000271278.1	ELOCP33	elongin C pseudogene 33	ELOC
ENSG00000270535.1	ELOCP34	elongin C pseudogene 34	ELOC
ENSG00000232924.1	ELOCP4	elongin C pseudogene 4	ELOC
ENSG00000271123.1	ELOCP5	elongin C pseudogene 5	ELOC
ENSG00000225740.1	ELOCP6	elongin C pseudogene 6	ELOC
ENSG00000230377.1	ELOCP7	elongin C pseudogene 7	ELOC
ENSG00000234131.1	ELOCP8	elongin C pseudogene 8	ELOC
ENSG00000231540.1	ELOCP9	elongin C pseudogene 9	ELOC
ENSG00000231752.4	EMBP1	embigin pseudogene 1	EMB
ENSG00000231655.1	EMP2P1	EMP2 pseudogene 1	EMP2
ENSG00000244457.2	ENO1P1	enolase 1 pseudogene 1	ENO1
ENSG00000258739.1	ENO1P2	enolase 1 pseudogene 2	ENO1
ENSG00000243986.2	ENO1P3	enolase 1 pseudogene 3	ENO1
ENSG00000241790.2	ENO1P4	enolase 1 pseudogene 4	ENO1
ENSG00000249188.1	ENPP7P1	ectonucleotide pyrophosphatase/phosphodiesterase 7 pseudogene 1	ENPP7
ENSG00000249767.1	ENPP7P10	ectonucleotide pyrophosphatase/phosphodiesterase 7 pseudogene 10	ENPP7
ENSG00000250942.1	ENPP7P11	ectonucleotide pyrophosphatase/phosphodiesterase 7 pseudogene 11	ENPP7
ENSG00000261580.1	ENPP7P13	ectonucleotide pyrophosphatase/phosphodiesterase 7 pseudogene 13	ENPP7
ENSG00000239959.1	ENPP7P2	ectonucleotide pyrophosphatase/phosphodiesterase 7 pseudogene 2	ENPP7
ENSG00000241278.1	ENPP7P4	ectonucleotide pyrophosphatase/phosphodiesterase 7 pseudogene 4	ENPP7
ENSG00000273819.1	ENPP7P7	ectonucleotide pyrophosphatase/phosphodiesterase 7 pseudogene 7	ENPP7
ENSG00000255319.4	ENPP7P8	ectonucleotide pyrophosphatase/phosphodiesterase 7 pseudogene 8	ENPP7
ENSG00000250476.1	ENPP7P9	ectonucleotide pyrophosphatase/phosphodiesterase 7 pseudogene 9	ENPP7
ENSG00000224274.1	ENSAP1	endosulfine alpha pseudogene 1	ENSA
ENSG00000259032.2	ENSAP2	endosulfine alpha pseudogene 2	ENSA
ENSG00000177261.8	ENSAP3	endosulfine alpha pseudogene 3	ENSA
ENSG00000256704.3	ENTR1P1	ENTR1 pseudogene 1	ENTR1
ENSG00000181101.7	ENTR1P2	ENTR1 pseudogene 2	ENTR1
ENSG00000185684.11	EP400P1	EP400 pseudogene 1	EP400
ENSG00000242948.1	EPS15P1	epidermal growth factor receptor pathway substrate 15 pseudogene 1	EPS15
ENSG00000254270.1	ERHP1	ERH pseudogene 1	ERH
ENSG00000218143.2	ERHP2	ERH pseudogene 2	ERH
ENSG00000240755.1	ERLEC1P1	endoplasmic reticulum lectin 1 pseudogene 1	ERLEC1
ENSG00000233347.1	ERP29P1	endoplasmic reticulum lumenal protein 29 pseudogene 1	ERP29
ENSG00000268869.4	ESPNP	espin pseudogene	ESPN
ENSG00000215572.2	ESRRAP1	estrogen-related receptor alpha pseudogene 1	ESRRA
ENSG00000232757.1	ETF1P1	eukaryotic translation termination factor 1 pseudogene 1	ETF1
ENSG00000240132.1	ETF1P2	eukaryotic translation termination factor 1 pseudogene 2	ETF1
ENSG00000233833.1	ETF1P3	eukaryotic translation termination factor 1 pseudogene 3	ETF1
ENSG00000180673.9	EXOC5P1	exocyst complex component 5 pseudogene 1	EXOC5
ENSG00000250485.1	EXOC7P1	exocyst complex component 7 pseudogene 1	EXOC7
ENSG00000263748.1	EXOGP1	EXOG pseudogene 1	EXOG
ENSG00000229007.1	EXOSC3P1	exosome component 3 pseudogene 1	EXOSC3
ENSG00000269763.1	EXOSC3P2	exosome component 3 pseudogene 2	EXOSC3
ENSG00000223976.1	EXTL2P1	exostosin like glycosyltransferase 2 pseudogene 1	EXTL2
ENSG00000231300.1	EZH2P1	enhancer of zeste 2 polycomb repressive complex 2 subunit pseudogene 1	EZH2
ENSG00000232022.5	FAAHP1	fatty acid amide hydrolase pseudogene 1	FAAH
ENSG00000233259.4	FABP3P2	fatty acid binding protein 3 pseudogene 2	FABP3
ENSG00000236972.2	FABP5P1	fatty acid binding protein 5 pseudogene 1	FABP5
ENSG00000213201.3	FABP5P10	fatty acid binding protein 5 pseudogene 10	FABP5
ENSG00000240122.1	FABP5P11	fatty acid binding protein 5 pseudogene 11	FABP5
ENSG00000249367.1	FABP5P12	fatty acid binding protein 5 pseudogene 12	FABP5
ENSG00000234588.1	FABP5P14	fatty acid binding protein 5 pseudogene 14	FABP5
ENSG00000237106.2	FABP5P15	fatty acid binding protein 5 pseudogene 15	FABP5
ENSG00000236044.1	FABP5P2	fatty acid binding protein 5 pseudogene 2	FABP5
ENSG00000241735.1	FABP5P3	fatty acid binding protein 5 pseudogene 3	FABP5
ENSG00000229287.1	FABP5P4	fatty acid binding protein 5 pseudogene 4	FABP5
ENSG00000213716.3	FABP5P5	fatty acid binding protein 5 pseudogene 5	FABP5
ENSG00000249919.1	FABP5P6	fatty acid binding protein 5 pseudogene 6	FABP5
ENSG00000234964.4	FABP5P7	fatty acid binding protein 5 pseudogene 7	FABP5
ENSG00000226766.1	FABP7P1	fatty acid binding protein 7 pseudogene 1	FABP7
ENSG00000235129.1	FABP7P2	fatty acid binding protein 7 pseudogene 2	FABP7
ENSG00000228759.1	FAF2P1	Fas associated factor family member 2 pseudogene 1	FAF2
ENSG00000240487.1	FAM214BP1	family with sequence similarity 214 member B pseudogene	FAM214B
ENSG00000270683.1	FAM71BP1	family with sequence similarity 71 member B pseudogene 1	FAM71B
ENSG00000230342.2	FANCD2P2	FANCD2 pseudogene 2	FANCD2
ENSG00000235879.1	FAR1P1	fatty acyl-CoA reductase 1 pseudogene 1	FAR1
ENSG00000180178.9	FAR2P1	fatty acyl-CoA reductase 2 pseudogene 1	FAR2
ENSG00000178162.7	FAR2P2	fatty acyl-CoA reductase 2 pseudogene 2	FAR2
ENSG00000240253.4	FAR2P3	fatty acyl-CoA reductase 2 pseudogene 3	FAR2
ENSG00000231060.1	FARSBP1	FARSB pseudogene 1	FARSB
ENSG00000217809.1	FAT1P1	FAT atypical cadherin 1 pseudogene 1	FAT1
ENSG00000235297.3	FAUP1	FAU pseudogene 1	FAU
ENSG00000237806.1	FAUP2	FAU pseudogene 2	FAU
ENSG00000237743.3	FBP2P1	fructose-bisphosphatase 2 pseudogene 1	FBP2
ENSG00000235968.1	FBXL12P1	FBXL12 pseudogene 1	FBXL12
ENSG00000266117.1	FBXO36P1	F-box protein 36 pseudogene 1	FBXO36
ENSG00000230870.2	FBXW11P1	F-box and WD repeat domain containing 11 pseudogene 1	FBXW11
ENSG00000230701.2	FBXW4P1	F-box and WD repeat domain containing 4 pseudogene 1	FBXW4
ENSG00000227436.1	FCF1P1	FCF1 pseudogene 1	FCF1
ENSG00000228638.1	FCF1P2	FCF1 pseudogene 2	FCF1
ENSG00000239997.1	FCF1P3	FCF1 pseudogene 3	FCF1
ENSG00000225671.2	FCF1P6	FCF1 pseudogene 6	FCF1
ENSG00000224727.1	FCF1P7	FCF1 pseudogene 7	FCF1
ENSG00000251111.2	FCF1P8	FCF1 pseudogene 8	FCF1
ENSG00000231478.1	FCF1P9	FCF1 pseudogene 9	FCF1
ENSG00000225462.1	FDPSP1	farnesyl diphosphate synthase pseudogene 1	FDPS
ENSG00000233980.1	FDPSP2	farnesyl diphosphate synthase pseudogene 2	FDPS
ENSG00000258872.2	FDPSP3	farnesyl diphosphate synthase pseudogene 3	FDPS
ENSG00000254793.1	FDPSP4	farnesyl diphosphate synthase pseudogene 4	FDPS
ENSG00000215035.2	FDPSP5	farnesyl diphosphate synthase pseudogene 5	FDPS
ENSG00000233676.2	FDPSP6	farnesyl diphosphate synthase pseudogene 6	FDPS
ENSG00000231087.2	FDPSP7	farnesyl diphosphate synthase pseudogene 7	FDPS
ENSG00000224763.1	FDPSP8	farnesyl diphosphate synthase pseudogene 8	FDPS
ENSG00000181741.7	FDX1P1	ferredoxin 1 pseudogene 1	FDX1
ENSG00000227054.1	FDX1P2	ferredoxin 1 pseudogene 2	FDX1
ENSG00000235534.1	FECHP1	ferrochelatase pseudogene 1	FECH
ENSG00000229231.1	FEM1AP1	fem-1 homolog A pseudogene 1	FEM1A
ENSG00000265296.1	FEM1AP2	fem-1 homolog A pseudogene 2	FEM1A
ENSG00000217770.1	FEM1AP3	fem-1 homolog A pseudogene 3	FEM1A
ENSG00000235876.2	FEM1AP4	fem-1 homolog A pseudogene 4	FEM1A
ENSG00000215873.2	FEN1P1	flap structure-specific endonuclease 1 pseudogene 1	FEN1
ENSG00000232149.1	FERP1	FER tyrosine kinase pseudogene 1	FER
ENSG00000275340.1	FGD5P1	FYVE, RhoGEF and PH domain containing 5 pseudogene 1	FGD5
ENSG00000264061.1	FGF7P1	fibroblast growth factor 7 pseudogene 1	FGF7
ENSG00000185390.2	FGF7P2	fibroblast growth factor 7 pseudogene 2	FGF7
ENSG00000204837.3	FGF7P3	fibroblast growth factor 7 pseudogene 3	FGF7
ENSG00000216829.6	FGF7P4	fibroblast growth factor 7 pseudogene 4	FGF7
ENSG00000204816.5	FGF7P5	fibroblast growth factor 7 pseudogene 5	FGF7
ENSG00000227449.7	FGF7P6	fibroblast growth factor 7 pseudogene 6	FGF7
ENSG00000204801.7	FGF7P7	fibroblast growth factor 7 pseudogene 7	FGF7
ENSG00000219693.3	FGF7P8	fibroblast growth factor 7 pseudogene 8	FGF7
ENSG00000230256.1	FGFR1OP2P1	FGFR1 oncogene partner 2 pseudogene 1	FGFR1OP2
ENSG00000230994.1	FGFR3P1	fibroblast growth factor receptor 3 pseudogene 1	FGFR3
ENSG00000260984.1	FGFR3P5	fibroblast growth factor receptor 3 pseudogene 5	FGFR3
ENSG00000226164.2	FGFR3P6	fibroblast growth factor receptor 3 pseudogene 6	FGFR3
ENSG00000234213.1	FHP1	fumarate hydratase pseudogene 1	FH
ENSG00000269304.1	FKBP1AP1	FKBP prolyl isomerase 1A pseudogene 1	FKBP1A
ENSG00000259691.2	FKBP1AP2	FKBP prolyl isomerase 1A pseudogene 2	FKBP1A
ENSG00000230243.1	FKBP1AP3	FKBP prolyl isomerase 1A pseudogene 3	FKBP1A
ENSG00000258536.1	FKBP1BP1	FKBP prolyl isomerase 1B pseudogene 1	FKBP1B
ENSG00000251463.2	FKBP4P1	FKBP prolyl isomerase 4 pseudogene 1	FKBP4
ENSG00000269692.1	FKBP4P2	FKBP prolyl isomerase 4 pseudogene 2	FKBP4
ENSG00000268234.1	FKBP4P6	FKBP prolyl isomerase 4 pseudogene 6	FKBP4
ENSG00000235256.1	FKBP4P7	FKBP prolyl isomerase 4 pseudogene 7	FKBP4
ENSG00000276457.1	FKBP4P8	FKBP prolyl isomerase 4 pseudogene 8	FKBP4
ENSG00000176826.14	FKBP9P1	FKBP prolyl isomerase 9 pseudogene 1	FKBP9
ENSG00000229515.1	FLT1P1	FLT1 pseudogene 1	FLT1
ENSG00000239516.1	FLYWCH1P1	FLYWCH-type zinc finger 1 pseudogene 1	FLYWCH1
ENSG00000257800.1	FNBP1P1	formin binding protein 1 pseudogene 1	FNBP1
ENSG00000230022.1	FNTAP2	farnesyltransferase, CAAX box, alpha pseudogene 2	FNTA
ENSG00000248394.1	FOSL1P1	FOSL1 pseudogene 1	FOSL1
ENSG00000176318.8	FOXN3P1	forkhead box N3 pseudogene 1	FOXN3
ENSG00000227942.1	FRMD8P1	FERM domain containing 8 pseudogene 1	FRMD8
ENSG00000261559.1	FSCN1P1	fascin actin-bundling protein 1 pseudogene 1	FSCN1
ENSG00000232273.1	FTH1P1	ferritin heavy chain 1 pseudogene 1	FTH1
ENSG00000223361.5	FTH1P10	ferritin heavy chain 1 pseudogene 10	FTH1
ENSG00000237264.4	FTH1P11	ferritin heavy chain 1 pseudogene 11	FTH1
ENSG00000213362.3	FTH1P12	ferritin heavy chain 1 pseudogene 12	FTH1
ENSG00000185638.9	FTH1P14	ferritin heavy chain 1 pseudogene 14	FTH1
ENSG00000218980.2	FTH1P15	ferritin heavy chain 1 pseudogene 15	FTH1
ENSG00000227376.1	FTH1P16	ferritin heavy chain 1 pseudogene 16	FTH1
ENSG00000219186.2	FTH1P19	ferritin heavy chain 1 pseudogene 19	FTH1
ENSG00000234975.6	FTH1P2	ferritin heavy chain 1 pseudogene 2	FTH1
ENSG00000226564.1	FTH1P20	ferritin heavy chain 1 pseudogene 20	FTH1
ENSG00000249013.1	FTH1P21	ferritin heavy chain 1 pseudogene 21	FTH1
ENSG00000225079.2	FTH1P22	ferritin heavy chain 1 pseudogene 22	FTH1
ENSG00000242960.1	FTH1P23	ferritin heavy chain 1 pseudogene 23	FTH1
ENSG00000249302.2	FTH1P24	ferritin heavy chain 1 pseudogene 24	FTH1
ENSG00000232792.2	FTH1P25	ferritin heavy chain 1 pseudogene 25	FTH1
ENSG00000218213.1	FTH1P26	ferritin heavy chain 1 pseudogene 26	FTH1
ENSG00000234355.3	FTH1P27	ferritin heavy chain 1 pseudogene 27	FTH1
ENSG00000213453.3	FTH1P3	ferritin heavy chain 1 pseudogene 3	FTH1
ENSG00000242992.3	FTH1P4	ferritin heavy chain 1 pseudogene 4	FTH1
ENSG00000230204.1	FTH1P5	ferritin heavy chain 1 pseudogene 5	FTH1
ENSG00000232187.1	FTH1P7	ferritin heavy chain 1 pseudogene 7	FTH1
ENSG00000219507.4	FTH1P8	ferritin heavy chain 1 pseudogene 8	FTH1
ENSG00000235525.1	FTLP1	ferritin light chain pseudogene 1	FTL
ENSG00000250426.2	FTLP10	ferritin light chain pseudogene 10	FTL
ENSG00000265095.1	FTLP12	ferritin light chain pseudogene 12	FTL
ENSG00000263725.1	FTLP13	ferritin light chain pseudogene 13	FTL
ENSG00000260459.2	FTLP14	ferritin light chain pseudogene 14	FTL
ENSG00000233952.1	FTLP15	ferritin light chain pseudogene 15	FTL
ENSG00000229735.1	FTLP16	ferritin light chain pseudogene 16	FTL
ENSG00000228347.1	FTLP17	ferritin light chain pseudogene 17	FTL
ENSG00000230214.1	FTLP18	ferritin light chain pseudogene 18	FTL
ENSG00000237913.1	FTLP19	ferritin light chain pseudogene 19	FTL
ENSG00000232368.1	FTLP2	ferritin light chain pseudogene 2	FTL
ENSG00000226608.3	FTLP3	ferritin light chain pseudogene 3	FTL
ENSG00000214020.3	FTLP4	ferritin light chain pseudogene 4	FTL
ENSG00000266989.1	FTLP5	ferritin light chain pseudogene 5	FTL
ENSG00000254984.1	FTLP6	ferritin light chain pseudogene 6	FTL
ENSG00000232217.1	FTLP8	ferritin light chain pseudogene 8	FTL
ENSG00000226491.1	FTOP1	FTO pseudogene 1	FTO
ENSG00000237053.1	FUCA1P1	alpha-L-fucosidase 1 pseudogene 1	FUCA1
ENSG00000255883.1	FUNDC2P1	FUN14 domain containing 2 pseudogene 1	FUNDC2
ENSG00000182814.7	FUNDC2P2	FUN14 domain containing 2 pseudogene 2	FUNDC2
ENSG00000187103.3	FUNDC2P3	FUN14 domain containing 2 pseudogene 3	FUNDC2
ENSG00000227009.1	FUNDC2P4	FUN14 domain containing 2 pseudogene 4	FUNDC2
ENSG00000258421.2	FXNP1	frataxin pseudogene 1	FXN
ENSG00000177736.4	FXNP2	frataxin pseudogene 2	FXN
ENSG00000270762.1	FXYD6P1	FXYD domain containing ion transport regulator 6 pseudogene 1	FXYD6
ENSG00000235964.1	FXYD6P2	FXYD domain containing ion transport regulator 6 pseudogene 2	FXYD6
ENSG00000182707.4	FXYD6P3	FXYD domain containing ion transport regulator 6 pseudogene 3	FXYD6
ENSG00000234502.2	FYTTD1P1	forty-two-three domain containing 1 pseudogene 1	FYTTD1
ENSG00000235651.1	G3BP1P1	G3BP1 pseudogene 1	G3BP1
ENSG00000235720.1	GABPAP	GABPA pseudogene	GABPA
ENSG00000231910.1	GAMTP2	guanidinoacetate N-methyltransferase pseudogene 2	GAMT
ENSG00000228232.1	GAPDHP1	glyceraldehyde-3-phosphate dehydrogenase pseudogene 1	GAPDH
ENSG00000236056.1	GAPDHP14	glyceraldehyde-3-phosphate dehydrogenase pseudogene 14	GAPDH
ENSG00000214563.2	GAPDHP15	glyceraldehyde-3-phosphate dehydrogenase pseudogene 15	GAPDH
ENSG00000225502.2	GAPDHP16	glyceraldehyde-3-phosphate dehydrogenase pseudogene 16	GAPDH
ENSG00000229551.2	GAPDHP17	glyceraldehyde-3-phosphate dehydrogenase pseudogene 17	GAPDH
ENSG00000234529.2	GAPDHP19	glyceraldehyde 3 phosphate dehydrogenase pseudogene 19	GAPDH
ENSG00000236811.1	GAPDHP2	glyceraldehyde-3-phosphate dehydrogenase pseudogene 2	GAPDH
ENSG00000224333.1	GAPDHP20	glyceraldehyde 3 phosphate dehydrogenase pseudogene 20	GAPDH
ENSG00000236993.2	GAPDHP21	glyceraldehyde 3 phosphate dehydrogenase pseudogene 21	GAPDH
ENSG00000234005.3	GAPDHP22	glyceraldehyde 3 phosphate dehydrogenase pseudogene 22	GAPDH
ENSG00000235595.1	GAPDHP23	glyceraldehyde 3 phosphate dehydrogenase pseudogene 23	GAPDH
ENSG00000185221.6	GAPDHP24	glyceraldehyde 3 phosphate dehydrogenase pseudogene 24	GAPDH
ENSG00000213594.4	GAPDHP25	glyceraldehyde 3 phosphate dehydrogenase pseudogene 25	GAPDH
ENSG00000229541.2	GAPDHP26	glyceraldehyde 3 phosphate dehydrogenase pseudogene 26	GAPDH
ENSG00000239873.2	GAPDHP27	glyceraldehyde 3 phosphate dehydrogenase pseudogene 27	GAPDH
ENSG00000213449.2	GAPDHP28	glyceraldehyde 3 phosphate dehydrogenase pseudogene 28	GAPDH
ENSG00000178596.10	GAPDHP29	glyceraldehyde 3 phosphate dehydrogenase pseudogene 29	GAPDH
ENSG00000235868.3	GAPDHP31	glyceraldehyde 3 phosphate dehydrogenase pseudogene 31	GAPDH
ENSG00000226443.3	GAPDHP32	glyceraldehyde 3 phosphate dehydrogenase pseudogene 32	GAPDH
ENSG00000240244.3	GAPDHP33	glyceraldehyde 3 phosphate dehydrogenase pseudogene 33	GAPDH
ENSG00000235306.2	GAPDHP34	glyceraldehyde 3 phosphate dehydrogenase pseudogene 34	GAPDH
ENSG00000250982.2	GAPDHP35	glyceraldehyde 3 phosphate dehydrogenase pseudogene 35	GAPDH
ENSG00000213158.5	GAPDHP36	glyceraldehyde 3 phosphate dehydrogenase pseudogene 36	GAPDH
ENSG00000231907.2	GAPDHP37	glyceraldehyde 3 phosphate dehydrogenase pseudogene 37	GAPDH
ENSG00000249210.1	GAPDHP38	glyceraldehyde 3 phosphate dehydrogenase pseudogene 38	GAPDH
ENSG00000239207.2	GAPDHP39	glyceraldehyde 3 phosphate dehydrogenase pseudogene 39	GAPDH
ENSG00000248626.1	GAPDHP40	glyceraldehyde 3 phosphate dehydrogenase pseudogene 40	GAPDH
ENSG00000277172.1	GAPDHP41	glyceraldehyde 3 phosphate dehydrogenase pseudogene 41	GAPDH
ENSG00000219881.1	GAPDHP42	glyceraldehyde 3 phosphate dehydrogenase pseudogene 42	GAPDH
ENSG00000213352.3	GAPDHP44	glyceraldehyde 3 phosphate dehydrogenase pseudogene 44	GAPDH
ENSG00000228312.1	GAPDHP45	glyceraldehyde 3 phosphate dehydrogenase pseudogene 45	GAPDH
ENSG00000224678.3	GAPDHP46	glyceraldehyde 3 phosphate dehydrogenase pseudogene 46	GAPDH
ENSG00000243033.2	GAPDHP47	glyceraldehyde 3 phosphate dehydrogenase pseudogene 47	GAPDH
ENSG00000232718.1	GAPDHP48	glyceraldehyde 3 phosphate dehydrogenase pseudogene 48	GAPDH
ENSG00000234285.1	GAPDHP49	glyceraldehyde 3 phosphate dehydrogenase pseudogene 49	GAPDH
ENSG00000241861.2	GAPDHP50	glyceraldehyde 3 phosphate dehydrogenase pseudogene 50	GAPDH
ENSG00000236973.2	GAPDHP51	glyceraldehyde 3 phosphate dehydrogenase pseudogene 51	GAPDH
ENSG00000235076.2	GAPDHP52	glyceraldehyde 3 phosphate dehydrogenase pseudogene 52	GAPDH
ENSG00000234069.1	GAPDHP53	glyceraldehyde 3 phosphate dehydrogenase pseudogene 53	GAPDH
ENSG00000226769.1	GAPDHP54	glyceraldehyde 3 phosphate dehydrogenase pseudogene 54	GAPDH
ENSG00000224055.1	GAPDHP55	glyceraldehyde 3 phosphate dehydrogenase pseudogene 55	GAPDH
ENSG00000249018.2	GAPDHP56	glyceraldehyde 3 phosphate dehydrogenase pseudogene 56	GAPDH
ENSG00000236167.1	GAPDHP57	glyceraldehyde 3 phosphate dehydrogenase pseudogene 57	GAPDH
ENSG00000229570.2	GAPDHP58	glyceraldehyde 3 phosphate dehydrogenase pseudogene 58	GAPDH
ENSG00000231739.2	GAPDHP59	glyceraldehyde-3-phosphate dehydrogenase pseudogene 59	GAPDH
ENSG00000248180.1	GAPDHP60	glyceraldehyde-3-phosphate dehydrogenase pseudogene 60	GAPDH
ENSG00000248415.1	GAPDHP61	glyceraldehyde 3 phosphate dehydrogenase pseudogene 61	GAPDH
ENSG00000251013.1	GAPDHP62	glyceraldehyde 3 phosphate dehydrogenase pseudogene 62	GAPDH
ENSG00000218582.2	GAPDHP63	glyceraldehyde 3 phosphate dehydrogenase pseudogene 63	GAPDH
ENSG00000231072.1	GAPDHP64	glyceraldehyde-3-phosphate dehydrogenase pseudogene 64	GAPDH
ENSG00000235587.2	GAPDHP65	glyceraldehyde 3 phosphate dehydrogenase pseudogene 65	GAPDH
ENSG00000250933.1	GAPDHP66	glyceraldehyde-3-phosphate dehydrogenase pseudogene 66	GAPDH
ENSG00000219930.4	GAPDHP67	glyceraldehyde 3 phosphate dehydrogenase pseudogene 67	GAPDH
ENSG00000233876.2	GAPDHP68	glyceraldehyde 3 phosphate dehydrogenase pseudogene 68	GAPDH
ENSG00000223460.1	GAPDHP69	glyceraldehyde 3 phosphate dehydrogenase pseudogene 69	GAPDH
ENSG00000249489.1	GAPDHP70	glyceraldehyde 3 phosphate dehydrogenase pseudogene 70	GAPDH
ENSG00000213376.4	GAPDHP71	glyceraldehyde-3-phosphate dehydrogenase pseudogene 71	GAPDH
ENSG00000216624.2	GAPDHP72	glyceraldehyde-3-phosphate dehydrogenase pseudogene 72	GAPDH
ENSG00000226540.2	GAPDHP73	glyceraldehyde-3-phosphate dehydrogenase pseudogene 73	GAPDH
ENSG00000232780.1	GAPDHP74	glyceraldehyde-3-phosphate dehydrogenase pseudogene 74	GAPDH
ENSG00000226196.1	GAPDHP75	glyceraldehyde-3-phosphate dehydrogenase pseudogene 75	GAPDH
ENSG00000249840.2	GAPDHP76	glyceraldehyde-3-phosphate dehydrogenase pseudogene 76	GAPDH
ENSG00000262135.1	GARS1P1	glycyl-tRNA synthetase 1 pseudogene 1	GARS1
ENSG00000229511.1	GAS2L1P1	growth arrest specific 2 like 1 pseudogene 1	GAS2L1
ENSG00000228376.3	GAS2L1P2	growth arrest specific 2 like 1 pseudogene 2	GAS2L1
ENSG00000160766.13	GBAP1	glucosylceramidase beta pseudogene 1	GBA
ENSG00000225492.5	GBP1P1	guanylate binding protein 1 pseudogene 1	GBP1
ENSG00000256912.1	GCNAP1	GCNA pseudogene 1	GCNA
ENSG00000236474.1	GCNT1P1	glucosaminyl (N-acetyl) transferase 1 pseudogene 1	GCNT1
ENSG00000249206.2	GCNT1P2	glucosaminyl (N-acetyl) transferase 1, core 2 pseudogene 2	GCNT1
ENSG00000231047.1	GCNT1P3	glucosaminyl (N-acetyl) transferase 1 pseudogene 3	GCNT1
ENSG00000219653.1	GCNT1P4	glucosaminyl (N-acetyl) transferase 1 pseudogene 4	GCNT1
ENSG00000237620.1	GCNT1P5	glucosaminyl (N-acetyl) transferase 1 pseudogene 5	GCNT1
ENSG00000205318.5	GCNT2P1	GCNT2 pseudogene 1	GCNT2
ENSG00000259525.1	GCSHP2	glycine cleavage system protein H pseudogene 2	GCSH
ENSG00000237580.1	GCSHP3	glycine cleavage system protein H pseudogene 3	GCSH
ENSG00000256171.1	GCSHP4	glycine cleavage system protein H pseudogene 4	GCSH
ENSG00000224837.1	GCSHP5	glycine cleavage system protein H pseudogene 5	GCSH
ENSG00000229165.1	GDI2P1	GDP dissociation inhibitor 2 pseudogene 1	GDI2
ENSG00000233994.2	GDI2P2	GDP dissociation inhibitor 2 pseudogene 2	GDI2
ENSG00000235015.1	GEMIN2P1	gem nuclear organelle associated protein 2 pseudogene 1	GEMIN2
ENSG00000235339.1	GEMIN2P2	gem nuclear organelle associated protein 2 pseudogene 2	GEMIN2
ENSG00000260451.1	GEMIN8P2	gem nuclear organelle associated protein 8 pseudogene 2	GEMIN8
ENSG00000223772.1	GEMIN8P3	gem nuclear organelle associated protein 8 pseudogene 3	GEMIN8
ENSG00000228175.3	GEMIN8P4	gem nuclear organelle associated protein 8 pseudogene 4	GEMIN8
ENSG00000266605.1	LONRF2P1	LONRF2 pseudogene 1	LONRF2
ENSG00000233905.1	LONRF2P2	LONRF2 pseudogene 2	LONRF2
ENSG00000258420.1	LONRF2P3	LONRF2 pseudogene 3	LONRF2
ENSG00000258415.2	LONRF2P4	LONRF2 pseudogene 4	LONRF2
ENSG00000227180.1	LRRC2P1	LRRC2 pseudogene 1	LRRC2
ENSG00000256371.1	LRRC34P1	leucine rich repeat containing 34 pseudogene 1	LRRC34
ENSG00000250464.1	LRRC34P2	leucine rich repeat containing 34 pseudogene 2	LRRC34
ENSG00000250462.7	LRRC37BP1	leucine rich repeat containing 37B pseudogene 1	LRRC37B
ENSG00000238065.1	LRRC57P1	LRRC57 pseudogene 1	LRRC57
ENSG00000254784.1	LRRC6P1	leucine rich repeat containing 6 pseudogene 1	LRRC6
ENSG00000240429.1	LRRFIP1P1	LRR binding FLII interacting protein 1 pseudogene 1	LRRFIP1
ENSG00000232024.2	LSM12P1	LSM12 pseudogene 1	LSM12
ENSG00000233551.2	LSM1P1	LSM1 homolog, mRNA degradation associated pseudogene 1	LSM1
ENSG00000257847.1	LSM3P2	LSM3 homolog, U6 small nuclear RNA and mRNA degradation associated pseudogene 2	LSM3
ENSG00000225787.1	LSM3P3	LSM3 homolog, U6 small nuclear RNA and mRNA degradation associated pseudogene 3	LSM3
ENSG00000250835.1	LSM3P4	LSM3 homolog, U6 small nuclear RNA and mRNA degradation associated pseudogene 4	LSM3
ENSG00000260014.1	LSM3P5	LSM3 homolog, U6 small nuclear RNA and mRNA degradation associated pseudogene 5	LSM3
ENSG00000257730.1	LSM6P2	LSM6 homolog, U6 small nuclear RNA and mRNA degradation associated pseudogene 2	LSM6
ENSG00000269099.2	LSP1P1	LSP1 pseudogene 1	LSP1
ENSG00000240665.1	LSP1P2	LSP1 pseudogene 2	LSP1
ENSG00000162685.6	LSP1P3	LSP1 pseudogene 3	LSP1
ENSG00000143429.8	LSP1P5	LSP1 pseudogene 5	LSP1
ENSG00000232527.6	LSP1P5	LSP1 pseudogene 5	LSP1
ENSG00000250219.2	LTV1P1	LTV1 ribosome biogenesis factor pseudogene 1	LTV1
ENSG00000232853.1	LUZP4P1	leucine zipper protein 4 pseudogene 1	LUZP4
ENSG00000229560.1	LYARP1	Ly1 antibody reactive pseudogene 1	LYAR
ENSG00000223595.1	LYPLA1P1	LYPLA1 pseudogene 1	LYPLA1
ENSG00000251483.2	LYPLA1P2	LYPLA1 pseudogene 2	LYPLA1
ENSG00000218350.1	LYPLA1P3	LYPLA1 pseudogene 3	LYPLA1
ENSG00000228285.2	LYPLA2P1	LYPLA2 pseudogene 1	LYPLA2
ENSG00000269153.1	LYPLA2P2	LYPLA2 pseudogene 2	LYPLA2
ENSG00000236604.1	LYPLA2P3	LYPLA2 pseudogene 3	LYPLA2
ENSG00000267799.1	MAN1A2P1	mannosidase alpha class 1A member 2 pseudogene 1	MAN1A2
ENSG00000214070.3	MANEALP1	MANEAL pseudogene 1	MANEAL
ENSG00000231909.7	MAP1LC3BP1	microtubule associated protein 1 light chain 3 beta pseudogene 1	MAP1LC3B
ENSG00000254013.1	MAP2K1P1	mitogen-activated protein kinase kinase 1 pseudogene 1	MAP2K1
ENSG00000269904.2	MAP2K4P1	mitogen-activated protein kinase kinase 4 pseudogene 1	MAP2K4
ENSG00000206144.5	MAPK6P1	mitogen-activated protein kinase 6 pseudogene 1	MAPK6
ENSG00000223488.2	MAPK6P2	mitogen-activated protein kinase 6 pseudogene 2	MAPK6
ENSG00000237263.1	MAPK6P3	mitogen-activated protein kinase 6 pseudogene 3	MAPK6
ENSG00000215179.5	MAPK6P4	mitogen-activated protein kinase 6 pseudogene 4	MAPK6
ENSG00000254185.1	MAPK6P5	mitogen-activated protein kinase 6 pseudogene 5	MAPK6
ENSG00000226389.3	MAPK6P6	mitogen-activated protein kinase 6 pseudogene 6	MAPK6
ENSG00000262500.1	MAPK8IP1P1	mitogen-activated protein kinase 8 interacting protein 1 pseudogene 1	MAPK8IP1
ENSG00000263503.1	MAPK8IP1P2	mitogen-activated protein kinase 8 interacting protein 1 pseudogene 2	MAPK8IP1
ENSG00000224498.1	MAPKAPK5P1	MAPKAPK5 pseudogene 1	MAPKAPK5
ENSG00000253915.1	MAPRE1P1	MAPRE1 pseudogene 1	MAPRE1
ENSG00000233204.1	MAPRE1P3	MAPRE1 pseudogene 3	MAPRE1
ENSG00000213277.3	MARCKSL1P1	MARCKS like 1 pseudogene 1	MARCKSL1
ENSG00000215878.3	MARCKSL1P2	MARCKS like 1 pseudogene 2	MARCKSL1
ENSG00000227284.2	MARK2P10	microtubule affinity regulating kinase 2 pseudogene 10	MARK2
ENSG00000253743.1	MARK2P11	microtubule affinity regulating kinase 2 pseudogene 11	MARK2
ENSG00000229708.1	MARK2P12	microtubule affinity regulating kinase 2 pseudogene 12	MARK2
ENSG00000228815.1	MARK2P13	microtubule affinity regulating kinase 2 pseudogene 13	MARK2
ENSG00000231897.1	MARK2P14	microtubule affinity regulating kinase 2 pseudogene 14	MARK2
ENSG00000234931.1	MARK2P15	microtubule affinity regulating kinase 2 pseudogene 15	MARK2
ENSG00000270670.1	MARK2P16	microtubule affinity regulating kinase 2 pseudogene 16	MARK2
ENSG00000244065.1	MARK2P17	microtubule affinity regulating kinase 2 pseudogene 17	MARK2
ENSG00000250372.1	MARK2P4	microtubule affinity regulating kinase 2 pseudogene 4	MARK2
ENSG00000248834.2	MARK2P5	microtubule affinity regulating kinase 2 pseudogene 5	MARK2
ENSG00000242062.1	MARK2P6	microtubule affinity regulating kinase 2 pseudogene 6	MARK2
ENSG00000239503.1	MARK2P8	microtubule affinity regulating kinase 2 pseudogene 8	MARK2
ENSG00000232709.1	MARK2P9	microtubule affinity regulating kinase 2 pseudogene 9	MARK2
ENSG00000271642.1	MARK3P1	microtubule affinity regulating kinase 3 pseudogene 1	MARK3
ENSG00000243022.1	MARK3P3	microtubule affinity regulating kinase 3 pseudogene 3	MARK3
ENSG00000230164.1	MAS1LP1	MAS1L pseudogene 1	MAS1L
ENSG00000235963.1	MCCD1P1	mitochondrial coiled-coil domain 1 pseudogene 1	MCCD1
ENSG00000224312.1	MCCD1P2	mitochondrial coiled-coil domain 1 pseudogene 2	MCCD1
ENSG00000237154.2	MCFD2P1	multiple coagulation factor deficiency 2 pseudogene 1	MCFD2
ENSG00000241418.1	MCRIP2P1	MAPK regulated corepressor interacting protein 2 pseudogene 1	MCRIP2
ENSG00000270920.1	MCRIP2P2	MAPK regulated corepressor interacting protein 2 pseudogene 2	MCRIP2
ENSG00000262402.1	MCUR1P1	MCUR1 pseudogene 1	MCUR1
ENSG00000242326.1	MCUR1P2	MCUR1 pseudogene 2	MCUR1
ENSG00000230097.2	ME2P1	malic enzyme 2 pseudogene 1	ME2
ENSG00000240286.1	MEAF6P1	MYST/Esa1-associated factor 6 pseudogene 1	MEAF6
ENSG00000236131.1	MED13P1	mediator complex subunit 13 pseudogene 1	MED13
ENSG00000233774.1	MED14P1	mediator complex subunit 14 pseudogene 1	MED14
ENSG00000257853.2	MED15P1	mediator complex subunit 15 pseudogene 1	MED15
ENSG00000224679.1	MED15P4	mediator complex subunit 15 pseudogene 4	MED15
ENSG00000236595.1	MED15P5	mediator complex subunit 15 pseudogene 5	MED15
ENSG00000257162.5	MED15P6	mediator complex subunit 15 pseudogene 6	MED15
ENSG00000234381.1	MED15P7	mediator complex subunit 15 pseudogene 7	MED15
ENSG00000223760.4	MED15P9	mediator complex subunit 15 pseudogene 9	MED15
ENSG00000214875.2	MED28P1	mediator complex subunit 28 pseudogene 1	MED28
ENSG00000240511.1	MED28P2	mediator complex subunit 28 pseudogene 2	MED28
ENSG00000227692.1	MED28P3	mediator complex subunit 28 pseudogene 3	MED28
ENSG00000224701.1	MED28P4	mediator complex subunit 28 pseudogene 4	MED28
ENSG00000255205.1	MED28P5	mediator complex subunit 28 pseudogene 5	MED28
ENSG00000259183.1	MED28P6	mediator complex subunit 28 pseudogene 6	MED28
ENSG00000236542.1	MED28P7	mediator complex subunit 28 pseudogene 7	MED28
ENSG00000242598.1	MED28P8	mediator complex subunit 28 pseudogene 8	MED28
ENSG00000227905.1	MED6P1	mediator complex subunit 6 pseudogene 1	MED6
ENSG00000224620.2	MEF2AP1	myocyte enhancer factor 2A pseudogene 1	MEF2A
ENSG00000179277.9	MEIS3P1	Meis homeobox 3 pseudogene 1	MEIS3
ENSG00000188013.6	MEIS3P2	Meis homeobox 3 pseudogene 2	MEIS3
ENSG00000226054.2	MEMO1P1	mediator of cell motility 1 pseudogene 1	MEMO1
ENSG00000239238.1	MEMO1P3	mediator of cell motility 1 pseudogene 3	MEMO1
ENSG00000230376.1	MEMO1P4	mediator of cell motility 1 pseudogene 4	MEMO1
ENSG00000271492.1	MEMO1P5	mediator of cell motility 1 pseudogene 5	MEMO1
ENSG00000224537.1	MEP1AP4	meprin A subunit alpha pseudogene 4	MEP1A
ENSG00000220884.2	MESTP1	mesoderm specific transcript pseudogene 1	MEST
ENSG00000259558.1	MESTP2	mesoderm specific transcript pseudogene 2	MEST
ENSG00000250927.1	MESTP3	mesoderm specific transcript pseudogene 3	MEST
ENSG00000215004.3	MESTP4	mesoderm specific transcript pseudogene 4	MEST
ENSG00000234119.1	METAP2P1	METAP2 pseudogene 1	METAP2
ENSG00000174912.7	METTL15P1	methyltransferase like 15 pseudogene 1	METTL15
ENSG00000224396.1	METTL15P3	methyltransferase like 15 pseudogene 3	METTL15
ENSG00000229623.1	METTL21AP1	methyltransferase like 21A pseudogene 1	METTL21A
ENSG00000257649.1	METTL7AP1	methyltransferase like 7A pseudogene 1	METTL7A
ENSG00000256283.1	METTL8P1	methyltransferase like 8 pseudogene 1	METTL8
ENSG00000232489.1	MFAP1P1	microfibril associated protein 1 pseudogene 1	MFAP1
ENSG00000215720.4	MFFP1	MFF pseudogene 1	MFF
ENSG00000251583.1	MFFP2	MFF pseudogene 2	MFF
ENSG00000261868.1	MFSD1P1	major facilitator superfamily domain containing 1 pseudogene 1	MFSD1
ENSG00000250827.1	MFSD4BP1	major facilitator superfamily domain containing 4B pseudogene 1	MFSD4B
ENSG00000233861.1	MGAT2P1	MGAT2 pseudogene 1	MGAT2
ENSG00000238200.1	MGAT2P2	MGAT2 pseudogene 2	MGAT2
ENSG00000270714.1	MICOS10P2	MICOS10 pseudogene 2	MICOS10
ENSG00000224237.1	MICOS10P3	MICOS10 pseudogene 3	MICOS10
ENSG00000248117.1	MICOS10P4	MICOS10 pseudogene 4	MICOS10
ENSG00000253292.1	MIOXP1	myo-inositol oxygenase pseudogene 1	MIOX
ENSG00000225358.1	MIPEPP1	mitochondrial intermediate peptidase pseudogene 1	MIPEP
ENSG00000224783.1	MIPEPP2	mitochondrial intermediate peptidase pseudogene 2	MIPEP
ENSG00000233325.3	MIPEPP3	mitochondrial intermediate peptidase pseudogene 3	MIPEP
ENSG00000270499.1	MKI67P1	marker of proliferation Ki-67 pseudogene 1	MKI67
ENSG00000233533.1	MKNK2P1	MAP kinase interacting serine/threonine kinase 2 pseudogene 1	MKNK2
ENSG00000238151.1	MLLT10P1	MLLT10 pseudogene 1	MLLT10
ENSG00000249462.1	MLLT10P2	MLLT10 pseudogene 2	MLLT10
ENSG00000226539.1	MLXP1	MLX pseudogene 1	MLX
ENSG00000228241.1	MOB1AP1	MOB kinase activator 1A pseudogene 1	MOB1A
ENSG00000233810.1	MOB1AP2	MOB kinase activator 1A pseudogene 2	MOB1A
ENSG00000231386.1	MOB4P1	MOB4 pseudogene 1	MOB4
ENSG00000271318.1	MOB4P2	MOB4 pseudogene 2	MOB4
ENSG00000260347.1	MOCS1P1	molybdenum cofactor synthesis 1 pseudogene 1	MOCS1
ENSG00000218283.2	MORF4L1P1	mortality factor 4 like 1 pseudogene 1	MORF4L1
ENSG00000255040.1	MORF4L1P3	mortality factor 4 like 1 pseudogene 3	MORF4L1
ENSG00000225133.1	MORF4L1P4	mortality factor 4 like 1 pseudogene 4	MORF4L1
ENSG00000231857.1	MORF4L1P5	mortality factor 4 like 1 pseudogene 5	MORF4L1
ENSG00000233162.1	MORF4L1P6	mortality factor 4 like 1 pseudogene 6	MORF4L1
ENSG00000225904.1	MORF4L1P7	mortality factor 4 like 1 pseudogene 7	MORF4L1
ENSG00000250147.1	MORF4L2P1	mortality factor 4 like 2 pseudogene 1	MORF4L2
ENSG00000258990.2	MPPE1P1	metallophosphoesterase 1 pseudogene 1	MPPE1
ENSG00000214820.3	MPRIPP1	myosin phosphatase Rho interacting protein pseudogene 1	MPRIP
ENSG00000242537.1	MRE11P1	MRE11 homolog, double strand break repair nuclease pseudogene 1	MRE11
ENSG00000259441.2	MRPL15P1	mitochondrial ribosomal protein L15 pseudogene 1	MRPL15
ENSG00000215734.3	MRPL20P1	mitochondrial ribosomal protein L20 pseudogene 1	MRPL20
ENSG00000250324.2	MRPL22P1	mitochondrial ribosomal protein L22 pseudogene 1	MRPL22
ENSG00000257480.1	MRPL2P1	mitochondrial ribosomal protein L2 pseudogene 1	MRPL2
ENSG00000276576.1	MRPL30P1	mitochondrial ribosomal protein L30 pseudogene 1	MRPL30
ENSG00000220125.1	MRPL32P1	mitochondrial ribosomal protein L32 pseudogene 1	MRPL32
ENSG00000220868.2	MRPL35P1	mitochondrial ribosomal protein L35 pseudogene 1	MRPL35
ENSG00000232075.1	MRPL35P2	mitochondrial ribosomal protein L35 pseudogene 2	MRPL35
ENSG00000226253.1	MRPL35P3	mitochondrial ribosomal protein L35 pseudogene 3	MRPL35
ENSG00000230691.1	MRPL35P4	mitochondrial ribosomal protein L35 pseudogene 4	MRPL35
ENSG00000225392.1	MRPL36P1	mitochondrial ribosomal protein L36 pseudogene 1	MRPL36
ENSG00000266946.1	MRPL37P1	mitochondrial ribosomal protein L37 pseudogene 1	MRPL37
ENSG00000215349.2	MRPL3P1	mitochondrial ribosomal protein L3 pseudogene 1	MRPL3
ENSG00000256037.1	MRPL40P1	mitochondrial ribosomal protein L40 pseudogene 1	MRPL40
ENSG00000216364.1	MRPL42P2	mitochondrial ribosomal protein L42 pseudogene 2	MRPL42
ENSG00000219297.1	MRPL42P3	mitochondrial ribosomal protein L42 pseudogene 3	MRPL42
ENSG00000242552.1	MRPL42P4	mitochondrial ribosomal protein L42 pseudogene 4	MRPL42
ENSG00000242810.1	MRPL42P6	mitochondrial ribosomal protein L42 pseudogene 6	MRPL42
ENSG00000232508.1	MRPL45P1	mitochondrial ribosomal protein L45 pseudogene 1	MRPL45
ENSG00000228782.6	MRPL45P2	mitochondrial ribosomal protein L45 pseudogene 2	MRPL45
ENSG00000238076.1	MRPL48P1	mitochondrial ribosomal protein L48 pseudogene 1	MRPL48
ENSG00000224296.3	MRPL49P1	mitochondrial ribosomal protein L49 pseudogene 1	MRPL49
ENSG00000253934.2	MRPL49P2	mitochondrial ribosomal protein L49 pseudogene 2	MRPL49
ENSG00000234587.1	MRPL50P1	mitochondrial ribosomal protein L50 pseudogene 1	MRPL50
ENSG00000238285.1	MRPL50P2	mitochondrial ribosomal protein L50 pseudogene 2	MRPL50
ENSG00000235469.1	MRPL50P4	mitochondrial ribosomal protein L50 pseudogene 4	MRPL50
ENSG00000232777.1	MRPL51P2	mitochondrial ribosomal protein L51 pseudogene 2	MRPL51
ENSG00000235299.2	MRPL53P1	mitochondrial ribosomal protein L53 pseudogene 1	MRPL53
ENSG00000273698.1	MRPL57P1	mitochondrial ribosomal protein L57 pseudogene 1	MRPL57
ENSG00000275940.1	MRPL57P3	mitochondrial ribosomal protein L57 pseudogene 3	MRPL57
ENSG00000249449.1	MRPL57P6	mitochondrial ribosomal protein L57 pseudogene 6	MRPL57
ENSG00000254312.1	MRPL57P7	mitochondrial ribosomal protein L57 pseudogene 7	MRPL57
ENSG00000254305.1	MRPL9P1	mitochondrial ribosomal protein L9 pseudogene 1	MRPL9
ENSG00000235378.2	MRPS10P1	mitochondrial ribosomal protein S10 pseudogene 1	MRPS10
ENSG00000234325.1	MRPS10P2	mitochondrial ribosomal protein S10 pseudogene 2	MRPS10
ENSG00000225803.1	MRPS11P1	mitochondrial ribosomal protein S11 pseudogene 1	MRPS11
ENSG00000259186.1	MRPS15P1	mitochondrial ribosomal protein S15 pseudogene 1	MRPS15
ENSG00000229182.3	MRPS16P1	mitochondrial ribosomal protein S16 pseudogene 1	MRPS16
ENSG00000232925.2	MRPS16P2	mitochondrial ribosomal protein S16 pseudogene 2	MRPS16
ENSG00000226336.2	MRPS16P3	mitochondrial ribosomal protein S16 pseudogene 3	MRPS16
ENSG00000268949.1	MRPS17P1	mitochondrial ribosomal protein S17 pseudogene 1	MRPS17
ENSG00000239226.1	MRPS17P3	mitochondrial ribosomal protein S17 pseudogene 3	MRPS17
ENSG00000274493.1	MRPS17P5	mitochondrial ribosomal protein S17 pseudogene 5	MRPS17
ENSG00000227814.3	MRPS17P9	mitochondrial ribosomal protein S17 pseudogene 9	MRPS17
ENSG00000229759.1	MRPS18AP1	mitochondrial ribosomal protein S18A pseudogene 1	MRPS18A
ENSG00000226013.1	MRPS18BP1	mitochondrial ribosomal protein S18B pseudogene 1	MRPS18B
ENSG00000235232.1	MRPS18BP2	mitochondrial ribosomal protein S18B pseudogene 2	MRPS18B
ENSG00000255763.1	MRPS18CP4	mitochondrial ribosomal protein S18C pseudogene 4	MRPS18C
ENSG00000228807.1	MRPS18CP6	mitochondrial ribosomal protein S18C pseudogene 6	MRPS18C
ENSG00000234496.2	MRPS21P1	mitochondrial ribosomal protein S21 pseudogene 1	MRPS21
ENSG00000227425.1	MRPS21P2	mitochondrial ribosomal protein S21 pseudogene 2	MRPS21
ENSG00000221879.3	MRPS21P3	mitochondrial ribosomal protein S21 pseudogene 3	MRPS21
ENSG00000226395.1	MRPS21P5	mitochondrial ribosomal protein S21 pseudogene 5	MRPS21
ENSG00000214298.3	MRPS21P6	mitochondrial ribosomal protein S21 pseudogene 6	MRPS21
ENSG00000260024.1	MRPS21P7	mitochondrial ribosomal protein S21 pseudogene 7	MRPS21
ENSG00000259978.1	MRPS21P8	mitochondrial ribosomal protein S21 pseudogene 8	MRPS21
ENSG00000262759.1	MRPS21P9	mitochondrial ribosomal protein S21 pseudogene 9	MRPS21
ENSG00000275256.1	MRPS31P1	mitochondrial ribosomal protein S31 pseudogene 1	MRPS31
ENSG00000232894.1	MRPS31P2	mitochondrial ribosomal protein S31 pseudogene 2	MRPS31
ENSG00000250299.4	MRPS31P4	mitochondrial ribosomal protein S31 pseudogene 4	MRPS31
ENSG00000243406.5	MRPS31P5	mitochondrial ribosomal protein S31 pseudogene 5	MRPS31
ENSG00000249649.1	MRPS33P2	mitochondrial ribosomal protein S33 pseudogene 2	MRPS33
ENSG00000251308.1	MRPS33P3	mitochondrial ribosomal protein S33 pseudogene 3	MRPS33
ENSG00000234821.1	MRPS33P4	mitochondrial ribosomal protein S33 pseudogene 4	MRPS33
ENSG00000250830.1	MRPS35P2	mitochondrial ribosomal protein S35 pseudogene 2	MRPS35
ENSG00000270192.1	MRPS35P3	mitochondrial ribosomal protein S35 pseudogene 3	MRPS35
ENSG00000236152.1	MRPS36P1	mitochondrial ribosomal protein S36 pseudogene 1	MRPS36
ENSG00000249539.1	MRPS36P2	mitochondrial ribosomal protein S36 pseudogene 2	MRPS36
ENSG00000253814.1	MRPS36P3	mitochondrial ribosomal protein S36 pseudogene 3	MRPS36
ENSG00000255231.1	MRPS36P4	mitochondrial ribosomal protein S36 pseudogene 4	MRPS36
ENSG00000257927.1	MRPS36P5	mitochondrial ribosomal protein S36 pseudogene 5	MRPS36
ENSG00000214743.4	MRPS5P3	mitochondrial ribosomal protein S5 pseudogene 3	MRPS5
ENSG00000266915.1	MRPS5P4	mitochondrial ribosomal protein S5 pseudogene 4	MRPS5
ENSG00000237130.1	MRPS6P2	mitochondrial ribosomal protein S6 pseudogene 2	MRPS6
ENSG00000257820.1	MRPS6P4	mitochondrial ribosomal protein S6 pseudogene 4	MRPS6
ENSG00000224236.3	MRRFP1	mitochondrial ribosome recycling factor pseudogene 1	MRRF
ENSG00000231058.1	MSANTD2P1	Myb/SANT DNA binding domain containing 2 pseudogene 1	MSANTD2
ENSG00000224287.2	MSL3P1	MSL complex subunit 3 pseudogene 1	MSL3
ENSG00000251593.1	MSNP1	moesin pseudogene 1	MSN
ENSG00000213926.3	MSRB1P1	methionine sulfoxide reductase B1 pseudogene 1	MSRB1
ENSG00000186301.8	MST1P2	macrophage stimulating 1 pseudogene 2	MST1
ENSG00000229590.3	MSX2P1	msh homeobox 2 pseudogene 1	MSX2
ENSG00000233929.1	MT1XP1	metallothionein 1X pseudogene 1	MT1X
ENSG00000228937.1	MTA3P1	MTA3 pseudogene 1	MTA3
ENSG00000243025.1	MTAPP1	methylthioadenosine phosphorylase pseudogene 1	MTAP
ENSG00000230077.1	MTAPP2	methylthioadenosine phosphorylase pseudogene 2	MTAP
ENSG00000226554.1	MTCL1P1	MTCL1 pseudogene 1	MTCL1
ENSG00000270948.1	MTDHP1	metadherin pseudogene 1	MTDH
ENSG00000269615.1	MTDHP2	metadherin pseudogene 2	MTDH
ENSG00000268433.1	MTDHP3	metadherin pseudogene 3	MTDH
ENSG00000268535.1	MTDHP4	metadherin pseudogene 4	MTDH
ENSG00000269575.1	MTDHP5	metadherin pseudogene 5	MTDH
ENSG00000233716.1	MTFR2P1	MTFR2 pseudogene 1	MTFR2
ENSG00000235647.1	MTFR2P2	MTFR2 pseudogene 2	MTFR2
ENSG00000231831.1	MTHFD1P1	methylenetetrahydrofolate dehydrogenase (NADP+ dependent) 1 pseudogene 1	MTHFD1
ENSG00000244681.1	MTHFD2P1	methylenetetrahydrofolate dehydrogenase (NADP+ dependent) 2, methenyltetrahydrofolate cyclohydrolase pseudogene 1	MTHFD2
ENSG00000217169.2	MTHFD2P2	methylenetetrahydrofolate dehydrogenase (NADP+ dependent) 2, methenyltetrahydrofolate cyclohydrolase pseudogene 2	MTHFD2
ENSG00000251253.1	MTHFD2P4	methylenetetrahydrofolate dehydrogenase (NADP+ dependent) 2, methenyltetrahydrofolate cyclohydrolase pseudogene 4	MTHFD2
ENSG00000213530.3	MTHFD2P5	methylenetetrahydrofolate dehydrogenase (NADP+ dependent) 2, methenyltetrahydrofolate cyclohydrolase pseudogene 5	MTHFD2
ENSG00000249266.1	MTHFD2P6	methylenetetrahydrofolate dehydrogenase (NADP+ dependent) 2, methenyltetrahydrofolate cyclohydrolase pseudogene 6	MTHFD2
ENSG00000181260.8	MTHFD2P7	methylenetetrahydrofolate dehydrogenase (NADP+ dependent) 2, methenyltetrahydrofolate cyclohydrolase pseudogene 7	MTHFD2
ENSG00000233432.2	MTIF2P1	mitochondrial translational initiation factor 2 pseudogene 1	MTIF2
ENSG00000220181.1	MTRES1P1	MTRES1 pseudogene 1	MTRES1
ENSG00000256091.1	MTRF1LP1	mitochondrial translational release factor 1 like pseudogene 1	MTRF1L
ENSG00000224110.3	MTRF1LP2	mitochondrial translational release factor 1 like pseudogene 2	MTRF1L
ENSG00000236675.1	MTX1P1	metaxin 1 pseudogene 1	MTX1
ENSG00000224769.1	MUC20P1	mucin 20, cell surface associated pseudogene 1	MUC20
ENSG00000232320.6	MXRA7P1	MXRA7 pseudogene 1	MXRA7
ENSG00000204053.6	MYCLP1	MYCL pseudogene 1	MYCL
ENSG00000228004.1	MYCLP2	MYCL pseudogene 2	MYCL
ENSG00000270846.1	MYG1P1	MYG1 pseudogene 1	MYG1
ENSG00000254387.1	MYL12AP1	myosin light chain 12A pseudogene 1	MYL12A
ENSG00000260490.2	MYL12BP1	myosin light chain 12B pseudogene 1	MYL12B
ENSG00000227765.4	MYL12BP2	myosin light chain 12B pseudogene 2	MYL12B
ENSG00000228380.1	MYL6BP1	myosin light chain 6B pseudogene 1	MYL6B
ENSG00000226543.3	MYL6P1	myosin light chain 6 pseudogene 1	MYL6
ENSG00000235808.1	MYL6P2	myosin light chain 6 pseudogene 2	MYL6
ENSG00000227173.1	MYL6P3	myosin light chain 6 pseudogene 3	MYL6
ENSG00000240677.1	MYL6P4	myosin light chain 6 pseudogene 4	MYL6
ENSG00000228118.3	MYL6P5	myosin light chain 6 pseudogene 5	MYL6
ENSG00000228868.3	MYLKP1	myosin light chain kinase pseudogene 1	MYLK
ENSG00000274680.1	MYO5BP1	myosin VB pseudogene 1	MYO5B
ENSG00000238245.2	MYO5BP2	myosin VB pseudogene 2	MYO5B
ENSG00000228656.1	MYO5BP3	myosin VB pseudogene 3	MYO5B
ENSG00000271264.1	MZT1P1	mitotic spindle organizing protein 1 pseudogene 1	MZT1
ENSG00000271404.1	MZT1P2	mitotic spindle organizing protein 1 pseudogene 2	MZT1
ENSG00000254253.1	NACAP10	NACA pseudogene 10	NACA
ENSG00000180230.6	NACAP2	NACA pseudogene 2	NACA
ENSG00000249488.1	NACAP5	NACA pseudogene 5	NACA
ENSG00000248403.1	NACAP6	NACA pseudogene 6	NACA
ENSG00000218965.1	NACAP7	NACA pseudogene 7	NACA
ENSG00000257210.1	NACAP8	NACA pseudogene 8	NACA
ENSG00000250687.5	NAIPP1	NAIP pseudogene 1	NAIP
ENSG00000179978.11	NAIPP2	NAIP pseudogene 2	NAIP
ENSG00000248477.5	NAIPP3	NAIP pseudogene 3	NAIP
ENSG00000251634.2	NAIPP4	NAIP pseudogene 4	NAIP
ENSG00000229644.6	NAMPTP1	nicotinamide phosphoribosyltransferase pseudogene 1	NAMPT
ENSG00000249229.2	NAMPTP2	nicotinamide phosphoribosyltransferase pseudogene 2	NAMPT
ENSG00000226034.2	NANOGNBP1	NANOGNB pseudogene 1	NANOGNB
ENSG00000256563.2	NANOGNBP2	NANOGNB pseudogene 2	NANOGNB
ENSG00000270813.2	NANOGNBP3	NANOGNB pseudogene 3	NANOGNB
ENSG00000176654.11	NANOGP1	Nanog homeobox pseudogene 1	NANOG
ENSG00000231750.3	NANOGP10	Nanog homeobox pseudogene 10	NANOG
ENSG00000233464.2	NANOGP11	Nanog homeobox pseudogene 11	NANOG
ENSG00000228670.4	NANOGP2	Nanog homeobox pseudogene 2	NANOG
ENSG00000271373.1	NANOGP3	Nanog homeobox pseudogene 3	NANOG
ENSG00000237065.2	NANOGP4	Nanog homeobox pseudogene 4	NANOG
ENSG00000231697.3	NANOGP5	Nanog homeobox pseudogene 5	NANOG
ENSG00000227351.2	NANOGP6	Nanog homeobox pseudogene 6	NANOG
ENSG00000258774.1	NANOGP7	Nanog homeobox pseudogene 7	NANOG
ENSG00000231809.4	NANOGP9	Nanog homeobox pseudogene 9	NANOG
ENSG00000254759.1	NAP1L1P1	nucleosome assembly protein 1 like 1 pseudogene 1	NAP1L1
ENSG00000229163.2	NAP1L1P2	nucleosome assembly protein 1 like 1 pseudogene 2	NAP1L1
ENSG00000213371.4	NAP1L1P3	nucleosome assembly protein 1 like 1 pseudogene 3	NAP1L1
ENSG00000177173.5	NAP1L4P1	nucleosome assembly protein 1 like 4 pseudogene 1	NAP1L4
ENSG00000224816.1	NAP1L4P2	nucleosome assembly protein 1 like 4 pseudogene 2	NAP1L4
ENSG00000234145.1	NAP1L4P3	nucleosome assembly protein 1 like 4 pseudogene 3	NAP1L4
ENSG00000271408.1	NAPGP1	N-ethylmaleimide-sensitive factor attachment protein, gamma pseudogene 1	NAPG
ENSG00000275906.1	NAPGP2	N-ethylmaleimide-sensitive factor attachment protein, gamma pseudogene 2	NAPG
ENSG00000253789.1	NARS1P2	asparaginyl-tRNA synthetase 1 pseudogene 2	NARS1
ENSG00000258590.4	NBEAP1	neurobeachin pseudogene 1	NBEA
ENSG00000223875.2	NBEAP3	neurobeachin pseudogene 3	NBEA
ENSG00000277710.1	NBEAP5	neurobeachin pseudogene 5	NBEA
ENSG00000230356.1	NCAPD2P1	non-SMC condensin I complex subunit D2 pseudogene 1	NCAPD2
ENSG00000250290.1	NCAPGP1	non-SMC condensin I complex subunit G pseudogene 1	NCAPG
ENSG00000259749.1	NCAPGP2	non-SMC condensin I complex subunit G pseudogene 2	NCAPG
ENSG00000213212.3	NCLP1	nucleolin pseudogene 1	NCL
ENSG00000234228.1	NCLP2	nucleolin pseudogene 2	NCL
ENSG00000249934.2	NCOA4P2	nuclear receptor coactivator 4 pseudogene 2	NCOA4
ENSG00000249245.2	NCOA4P3	nuclear receptor coactivator 4 pseudogene 3	NCOA4
ENSG00000249215.1	NCOA4P4	nuclear receptor coactivator 4 pseudogene 4	NCOA4
ENSG00000240108.1	NCOR1P1	NCOR1 pseudogene 1	NCOR1
ENSG00000265019.1	NCOR1P2	NCOR1 pseudogene 2	NCOR1
ENSG00000233601.1	NCOR1P3	NCOR1 pseudogene 3	NCOR1
ENSG00000219592.2	NCSTNP1	nicastrin pseudogene 1	NCSTN
ENSG00000271337.1	NDE1P2	nudE neurodevelopment protein 1 pseudogene 2	NDE1
ENSG00000255892.1	NDFIP1P1	Nedd4 family interacting protein 1 pseudogene 1	NDFIP1
ENSG00000225999.1	NDUFA12P1	NADH:ubiquinone oxidoreductase subunit A12 pseudogene 1	NDUFA12
ENSG00000267590.1	NDUFA3P1	NADH:ubiquinone oxidoreductase subunit A3 pseudogene 1	NDUFA3
ENSG00000254856.1	NDUFA3P2	NADH:ubiquinone oxidoreductase subunit A3 pseudogene 2	NDUFA3
ENSG00000213032.3	NDUFA3P3	NADH:ubiquinone oxidoreductase subunit A3 pseudogene 3	NDUFA3
ENSG00000262366.1	NDUFA3P6	NADH:ubiquinone oxidoreductase subunit A3 pseudogene 6	NDUFA3
ENSG00000236691.3	NDUFA4P2	NDUFA4 pseudogene 2	NDUFA4
ENSG00000232390.3	NDUFA5P1	NADH:ubiquinone oxidoreductase subunit A5 pseudogene 1	NDUFA5
ENSG00000224927.2	NDUFA5P10	NADH:ubiquinone oxidoreductase subunit A5 pseudogene 10	NDUFA5
ENSG00000259918.1	NDUFA5P11	NADH:ubiquinone oxidoreductase subunit A5 pseudogene 11	NDUFA5
ENSG00000248531.3	NDUFA5P12	NADH:ubiquinone oxidoreductase subunit A5 pseudogene 12	NDUFA5
ENSG00000253454.1	NDUFA5P2	NADH:ubiquinone oxidoreductase subunit A5 pseudogene 2	NDUFA5
ENSG00000234853.2	NDUFA5P3	NADH:ubiquinone oxidoreductase subunit A5 pseudogene 3	NDUFA5
ENSG00000233659.1	NDUFA5P4	NADH:ubiquinone oxidoreductase subunit A5 pseudogene 4	NDUFA5
ENSG00000242365.1	NDUFA5P5	NADH:ubiquinone oxidoreductase subunit A5 pseudogene 5	NDUFA5
ENSG00000256310.1	NDUFA5P6	NADH:ubiquinone oxidoreductase subunit A5 pseudogene 6	NDUFA5
ENSG00000236987.2	NDUFA5P8	NADH:ubiquinone oxidoreductase subunit A5 pseudogene 8	NDUFA5
ENSG00000220831.4	NDUFA5P9	NADH:ubiquinone oxidoreductase subunit A5 pseudogene 9	NDUFA5
ENSG00000237406.1	NDUFA9P1	NADH:ubiquinone oxidoreductase subunit A9 pseudogene 1	NDUFA9
ENSG00000279307.1	NDUFAF2P1	NDUFAF2 pseudogene 1	NDUFAF2
ENSG00000255358.1	NDUFAF2P2	NDUFAF2 pseudogene 2	NDUFAF2
ENSG00000259467.1	NDUFAF4P1	NADH:ubiquinone oxidoreductase complex assembly factor 4 pseudogene 1	NDUFAF4
ENSG00000213483.4	NDUFAF4P2	NADH:ubiquinone oxidoreductase complex assembly factor 4 pseudogene 2	NDUFAF4
ENSG00000236411.1	NDUFAF4P3	NADH:ubiquinone oxidoreductase complex assembly factor 4 pseudogene 3	NDUFAF4
ENSG00000231378.1	NDUFAF4P4	NADH:ubiquinone oxidoreductase complex assembly factor 4 pseudogene 4	NDUFAF4
ENSG00000260870.1	NDUFB10P1	NADH:ubiquinone oxidoreductase subunit B10 pseudogene 1	NDUFB10
ENSG00000235547.3	NDUFB11P1	NADH:ubiquinone oxidoreductase subunit B11 pseudogene 1	NDUFB11
ENSG00000231884.1	NDUFB1P1	NADH:ubiquinone oxidoreductase subunit B1 pseudogene 1	NDUFB1
ENSG00000234523.1	NDUFB1P2	NADH:ubiquinone oxidoreductase subunit B1 pseudogene 2	NDUFB1
ENSG00000242510.1	NDUFB4P1	NADH:ubiquinone oxidoreductase subunit B4 pseudogene 1	NDUFB4
ENSG00000124399.4	NDUFB4P12	NADH:ubiquinone oxidoreductase subunit B4 pseudogene 12	NDUFB4
ENSG00000251306.1	NDUFB4P2	NADH:ubiquinone oxidoreductase subunit B4 pseudogene 2	NDUFB4
ENSG00000231096.1	NDUFB4P3	NADH:ubiquinone oxidoreductase subunit B4 pseudogene 3	NDUFB4
ENSG00000251025.1	NDUFB5P1	NADH:ubiquinone oxidoreductase subunit B5 pseudogene 1	NDUFB5
ENSG00000214628.3	NDUFB5P2	NADH:ubiquinone oxidoreductase subunit B5 pseudogene 2	NDUFB5
ENSG00000258972.1	NDUFB8P1	NADH:ubiquinone oxidoreductase subunit B8 pseudogene 1	NDUFB8
ENSG00000270264.1	NDUFB8P2	NADH:ubiquinone oxidoreductase subunit B8 pseudogene 2	NDUFB8
ENSG00000236281.1	NDUFB9P2	NADH:ubiquinone oxidoreductase subunit B9 pseudogene 2	NDUFB9
ENSG00000253994.1	NDUFB9P3	NADH:ubiquinone oxidoreductase subunit B9 pseudogene 3	NDUFB9
ENSG00000218424.2	NDUFS5P1	NADH:ubiquinone oxidoreductase subunit S5 pseudogene 1	NDUFS5
ENSG00000234226.5	NDUFS5P2	NADH:ubiquinone oxidoreductase subunit S5 pseudogene 2	NDUFS5
ENSG00000233664.1	NDUFS5P3	NADH:ubiquinone oxidoreductase subunit S5 pseudogene 3	NDUFS5
ENSG00000251437.1	NDUFS5P4	NADH:ubiquinone oxidoreductase subunit S5 pseudogene 4	NDUFS5
ENSG00000230671.2	NDUFS5P5	NADH:ubiquinone oxidoreductase subunit S5 pseudogene 5	NDUFS5
ENSG00000267809.1	NDUFV2P1	NADH:ubiquinone oxidoreductase core subunit V2 pseudogene 1	NDUFV2
ENSG00000178503.6	NECAP1P1	NECAP endocytosis associated 1 pseudogene 1	NECAP1
ENSG00000226970.2	NEDD8P1	NEDD8 pseudogene 1	NEDD8
ENSG00000223489.1	NEFHP1	neurofilament heavy pseudogene 1	NEFH
ENSG00000232634.1	NEFLP1	neurofilament light pseudogene 1	NEFL
ENSG00000224697.1	NEFMP1	neurofilament medium pseudogene 1	NEFM
ENSG00000231565.1	NEK2P2	NEK2 pseudogene 2	NEK2
ENSG00000230450.1	NEK2P4	NEK2 pseudogene 4	NEK2
ENSG00000225735.1	NEK4P1	NIMA-related kinase 4 pseudogene 1	NEK4
ENSG00000264359.1	NEK4P2	NIMA-related kinase 4 pseudogene 2	NEK4
ENSG00000270754.1	NEK4P3	NIMA-related kinase 4 pseudogene 3	NEK4
ENSG00000233647.2	NENFP1	neudesin neurotrophic factor pseudogene 1	NENF
ENSG00000258288.1	NENFP2	neudesin neurotrophic factor pseudogene 2	NENF
ENSG00000270831.1	NF1P1	neurofibromin 1 pseudogene 1	NF1
ENSG00000258360.1	NF1P12	neurofibromin 1 pseudogene 12	NF1
ENSG00000258997.1	NF1P2	neurofibromin 1 pseudogene 2	NF1
ENSG00000183249.8	NF1P3	neurofibromin 1 pseudogene 3	NF1
ENSG00000258027.2	NF1P4	neurofibromin 1 pseudogene 4	NF1
ENSG00000175319.3	NF1P5	neurofibromin 1 pseudogene 5	NF1
ENSG00000224435.2	NF1P6	neurofibromin 1 pseudogene 6	NF1
ENSG00000278143.1	NF1P7	neurofibromin 1 pseudogene 7	NF1
ENSG00000236956.1	NF1P8	neurofibromin 1 pseudogene 8	NF1
ENSG00000281347.1	NF1P9	neurofibromin 1 pseudogene 9	NF1
ENSG00000267497.1	NFE2L3P1	nuclear factor, erythroid 2 like 3 pseudogene 1	NFE2L3
ENSG00000230757.1	NFU1P1	NFU1 iron-sulfur cluster scaffold pseudogene 1	NFU1
ENSG00000233557.2	NFU1P2	NFU1 iron-sulfur cluster scaffold pseudogene 2	NFU1
ENSG00000237849.1	NFYAP1	nuclear transcription factor Y subunit alpha pseudogene 1	NFYA
ENSG00000214380.4	NFYBP1	NFYB pseudogene 1	NFYB
ENSG00000105988.6	NHP2P1	NHP2 ribonucleoprotein pseudogene 1	NHP2
ENSG00000213786.3	NHP2P2	NHP2 ribonucleoprotein pseudogene 2	NHP2
ENSG00000214434.2	NIFKP1	nucleolar protein interacting with the FHA domain of MKI67 pseudogene 1	NIFK
ENSG00000251122.1	NIFKP2	nucleolar protein interacting with the FHA domain of MKI67 pseudogene 2	NIFK
ENSG00000256331.1	NIFKP3	nucleolar protein interacting with the FHA domain of MKI67 pseudogene 3	NIFK
ENSG00000261205.2	NIFKP4	nucleolar protein interacting with the FHA domain of MKI67 pseudogene 4	NIFK
ENSG00000268144.1	NIFKP6	nucleolar protein interacting with the FHA domain of MKI67 pseudogene 6	NIFK
ENSG00000251590.1	NIFKP7	nucleolar protein interacting with the FHA domain of MKI67 pseudogene 7	NIFK
ENSG00000259449.1	NIFKP8	nucleolar protein interacting with the FHA domain of MKI67 pseudogene 8	NIFK
ENSG00000232805.1	NIP7P1	NIP7 pseudogene 1	NIP7
ENSG00000213264.3	NIP7P2	NIP7 pseudogene 2	NIP7
ENSG00000218428.1	NIP7P3	NIP7 pseudogene 3	NIP7
ENSG00000225843.1	NIPA2P1	NIPA2 pseudogene 1	NIPA2
ENSG00000241022.1	NIPA2P2	NIPA2 pseudogene 2	NIPA2
ENSG00000271486.1	NIPA2P3	NIPA2 pseudogene 3	NIPA2
ENSG00000254151.1	NIPA2P4	NIPA2 pseudogene 4	NIPA2
ENSG00000236277.1	NIPA2P5	NIPA2 pseudogene 5	NIPA2
ENSG00000242943.1	NKAIN1P1	NKAIN1 pseudogene 1	NKAIN1
ENSG00000271627.1	NKAIN1P2	NKAIN1 pseudogene 2	NKAIN1
ENSG00000233382.6	NKAPP1	NFKB activating protein pseudogene 1	NKAP
ENSG00000277883.1	NLRP3P1	NLR family pyrin domain containing 3 pseudogene 1	NLRP3
ENSG00000256581.1	NLRP9P1	NLR family pyrin domain containing 9 pseudogene 1	NLRP9
ENSG00000226342.1	NMD3P1	NMD3 ribosome export adaptor pseudogene 1	NMD3
ENSG00000231504.1	NMD3P2	NMD3 ribosome export adaptor pseudogene 2	NMD3
ENSG00000237175.1	NME1P1	NME/NM23 nucleoside diphosphate kinase 1 pseudogene 1	NME1
ENSG00000123009.4	NME2P1	NME2 pseudogene 1	NME2
ENSG00000224443.1	NME2P2	NME2 pseudogene 2	NME2
ENSG00000229338.1	NME2P3	NME2 pseudogene 3	NME2
ENSG00000259167.2	NMNAT1P1	NMNAT1 pseudogene 1	NMNAT1
ENSG00000225719.2	NMNAT1P2	NMNAT1 pseudogene 2	NMNAT1
ENSG00000238077.1	NMNAT1P3	NMNAT1 pseudogene 3	NMNAT1
ENSG00000248745.2	NMNAT1P4	NMNAT1 pseudogene 4	NMNAT1
ENSG00000259573.1	NMNAT1P5	NMNAT1 pseudogene 5	NMNAT1
ENSG00000213225.7	NOC2LP1	NOC2 like nucleolar associated transcriptional repressor pseudogene 1	NOC2L
ENSG00000217950.4	NOC2LP2	NOC2 like nucleolar associated transcriptional repressor pseudogene 2	NOC2L
ENSG00000248327.1	NOL8P1	nucleolar protein 8 pseudogene 1	NOL8
ENSG00000237522.1	NONOP2	non-POU domain containing, octamer-binding pseudogene 2	NONO
ENSG00000235559.1	NOP56P1	NOP56 ribonucleoprotein pseudogene 1	NOP56
ENSG00000226626.2	NOP56P2	NOP56 ribonucleoprotein pseudogene 2	NOP56
ENSG00000265788.1	NOS2P1	nitric oxide synthase 2 pseudogene 1	NOS2
ENSG00000167494.8	NOS2P2	nitric oxide synthase 2 pseudogene 2	NOS2
ENSG00000230528.6	NOS2P3	nitric oxide synthase 2 pseudogene 3	NOS2
ENSG00000264892.1	NOS2P4	nitric oxide synthase 2 pseudogene 4	NOS2
ENSG00000226446.1	NOTCH2P1	notch 2 pseudogene 1	NOTCH2
ENSG00000214695.3	NPAP1P2	nuclear pore associated protein 1 pseudogene 2	NPAP1
ENSG00000237740.1	NPAP1P3	nuclear pore associated protein 1 pseudogene 3	NPAP1
ENSG00000236521.1	NPAP1P4	nuclear pore associated protein 1 pseudogene 4	NPAP1
ENSG00000238002.2	NPAP1P6	nuclear pore associated protein 1 pseudogene 6	NPAP1
ENSG00000274487.1	NPEPPSP1	NPEPPS pseudogene 1	NPEPPS
ENSG00000232114.1	NPLP1	NPL pseudogene 1	NPL
ENSG00000267652.1	NPM1P1	nucleophosmin 1 pseudogene 1	NPM1
ENSG00000214428.3	NPM1P10	nucleophosmin 1 pseudogene 10	NPM1
ENSG00000226827.1	NPM1P11	nucleophosmin 1 pseudogene 11	NPM1
ENSG00000215311.3	NPM1P12	nucleophosmin 1 pseudogene 12	NPM1
ENSG00000232492.1	NPM1P13	nucleophosmin 1 pseudogene 13	NPM1
ENSG00000182965.6	NPM1P14	nucleophosmin 1 pseudogene 14	NPM1
ENSG00000242070.1	NPM1P17	nucleophosmin 1 pseudogene 17	NPM1
ENSG00000225739.1	NPM1P18	nucleophosmin 1 pseudogene 18	NPM1
ENSG00000223864.1	NPM1P19	nucleophosmin 1 pseudogene 19	NPM1
ENSG00000266227.1	NPM1P2	nucleophosmin 1 pseudogene 2	NPM1
ENSG00000248578.1	NPM1P21	nucleophosmin 1 pseudogene 21	NPM1
ENSG00000227969.1	NPM1P22	nucleophosmin 1 pseudogene 22	NPM1
ENSG00000242109.1	NPM1P23	nucleophosmin 1 pseudogene 23	NPM1
ENSG00000215086.2	NPM1P24	nucleophosmin 1 pseudogene 24	NPM1
ENSG00000229417.1	NPM1P25	nucleophosmin 1 pseudogene 25	NPM1
ENSG00000235677.1	NPM1P26	nucleophosmin 1 pseudogene 26	NPM1
ENSG00000249353.2	NPM1P27	nucleophosmin 1 pseudogene 27	NPM1
ENSG00000240804.1	NPM1P28	nucleophosmin 1 pseudogene 28	NPM1
ENSG00000239351.1	NPM1P29	nucleophosmin 1 pseudogene 29	NPM1
ENSG00000228219.1	NPM1P30	nucleophosmin 1 pseudogene 30	NPM1
ENSG00000214807.2	NPM1P31	nucleophosmin 1 pseudogene 31	NPM1
ENSG00000213239.3	NPM1P32	nucleophosmin 1 pseudogene 32	NPM1
ENSG00000213925.3	NPM1P33	nucleophosmin 1 pseudogene 33	NPM1
ENSG00000232054.1	NPM1P34	nucleophosmin 1 pseudogene 34	NPM1
ENSG00000255213.1	NPM1P35	nucleophosmin 1 pseudogene 35	NPM1
ENSG00000214604.3	NPM1P36	nucleophosmin 1 pseudogene 36	NPM1
ENSG00000219085.1	NPM1P37	nucleophosmin 1 pseudogene 37	NPM1
ENSG00000219257.2	NPM1P38	nucleophosmin 1 pseudogene 38	NPM1
ENSG00000225159.1	NPM1P39	nucleophosmin 1 pseudogene 39	NPM1
ENSG00000226703.1	NPM1P4	nucleophosmin 1 pseudogene 4	NPM1
ENSG00000236523.2	NPM1P40	nucleophosmin 1 pseudogene 40	NPM1
ENSG00000248543.2	NPM1P41	nucleophosmin 1 pseudogene 41	NPM1
ENSG00000259259.1	NPM1P42	nucleophosmin 1 pseudogene 42	NPM1
ENSG00000259440.2	NPM1P43	nucleophosmin 1 pseudogene 43	NPM1
ENSG00000265593.1	NPM1P45	nucleophosmin 1 pseudogene 45	NPM1
ENSG00000213104.3	NPM1P46	nucleophosmin 1 pseudogene 46	NPM1
ENSG00000259466.1	NPM1P47	nucleophosmin 1 pseudogene 47	NPM1
ENSG00000231821.1	NPM1P48	nucleophosmin 1 pseudogene 48	NPM1
ENSG00000226556.2	NPM1P49	nucleophosmin 1 pseudogene 49	NPM1
ENSG00000258925.2	NPM1P5	nucleophosmin 1 pseudogene 5	NPM1
ENSG00000213333.3	NPM1P50	nucleophosmin 1 pseudogene 50	NPM1
ENSG00000230913.1	NPM1P51	nucleophosmin 1 pseudogene 51	NPM1
ENSG00000253663.1	NPM1P52	nucleophosmin 1 pseudogene 52	NPM1
ENSG00000213881.3	NPM1P6	nucleophosmin 1 pseudogene 6	NPM1
ENSG00000236285.1	NPM1P8	nucleophosmin 1 pseudogene 8	NPM1
ENSG00000231066.3	NPM1P9	nucleophosmin 1 pseudogene 9	NPM1
ENSG00000267797.1	NRBF2P1	nuclear receptor binding factor 2 pseudogene 1	NRBF2
ENSG00000226933.1	NRBF2P2	nuclear receptor binding factor 2 pseudogene 2	NRBF2
ENSG00000237415.2	NRBF2P3	nuclear receptor binding factor 2 pseudogene 3	NRBF2
ENSG00000253228.1	NRBF2P4	nuclear receptor binding factor 2 pseudogene 4	NRBF2
ENSG00000270427.1	NRBF2P5	nuclear receptor binding factor 2 pseudogene 5	NRBF2
ENSG00000251485.1	NRBF2P6	NRBF2 pseudogene 6	NRBF2
ENSG00000236035.2	NSA2P1	NSA2 pseudogene 1	NSA2
ENSG00000258357.1	NSA2P2	NSA2 pseudogene 2	NSA2
ENSG00000179031.8	NSA2P3	NSA2 pseudogene 3	NSA2
ENSG00000259750.1	NSA2P4	NSA2 pseudogene 4	NSA2
ENSG00000227176.1	NSA2P5	NSA2 pseudogene 5	NSA2
ENSG00000250980.1	NSA2P6	NSA2 pseudogene 6	NSA2
ENSG00000238251.2	NSA2P7	NSA2 pseudogene 7	NSA2
ENSG00000260075.1	NSFP1	N-ethylmaleimide-sensitive factor pseudogene 1	NSF
ENSG00000235613.2	NSRP1P1	nuclear speckle splicing regulatory protein 1 pseudogene 1	NSRP1
ENSG00000223705.8	NSUN5P1	NSUN5 pseudogene 1	NSUN5
ENSG00000106133.16	NSUN5P2	NSUN5 pseudogene 2	NSUN5
ENSG00000270965.1	NTAN1P1	N-terminal asparagine amidase pseudogene 1	NTAN1
ENSG00000250569.1	NTAN1P2	N-terminal asparagine amidase pseudogene 2	NTAN1
ENSG00000256355.1	NTAN1P3	N-terminal asparagine amidase pseudogene 3	NTAN1
ENSG00000232864.1	NUCKS1P1	nuclear casein kinase and cyclin dependent kinase substrate 1 pseudogene 1	NUCKS1
ENSG00000213197.3	NUDCP1	nuclear distribution C pseudogene 1	NUDC
ENSG00000238082.1	NUDCP2	nuclear distribution C pseudogene 2	NUDC
ENSG00000246082.2	NUDT16P1	nudix hydrolase 16 pseudogene 1	NUDT16
ENSG00000216723.1	NUDT19P3	nudix hydrolase 19 pseudogene 3	NUDT19
ENSG00000270900.1	NUDT19P4	nudix hydrolase 19 pseudogene 4	NUDT19
ENSG00000251073.1	NUDT19P5	nudix hydrolase 19 pseudogene 5	NUDT19
ENSG00000271121.2	NUDT4P2	nudix hydrolase 4 pseudogene 2	NUDT4
ENSG00000234043.3	NUDT9P1	nudix hydrolase 9 pseudogene 1	NUDT9
ENSG00000218890.1	NUFIP1P1	NUFIP1 pseudogene 1	NUFIP1
ENSG00000198284.8	NUP210P1	nucleoporin 210 pseudogene 1	NUP210
ENSG00000225275.4	NUP210P2	nucleoporin 210 pseudogene 2	NUP210
ENSG00000248916.1	NUP210P3	nucleoporin 210 pseudogene 3	NUP210
ENSG00000223928.1	NUP35P1	nucleoporin 35 pseudogene 1	NUP35
ENSG00000226285.1	NUP35P2	nucleoporin 35 pseudogene 2	NUP35
ENSG00000251436.2	NUP58P1	nucleoporin 58 pseudogene 1	NUP58
ENSG00000235636.1	NUS1P1	NUS1 pseudogene 1	NUS1
ENSG00000234685.1	NUS1P2	NUS1 pseudogene 2	NUS1
ENSG00000234627.3	NUS1P3	NUS1 pseudogene 3	NUS1
ENSG00000217686.2	NUS1P4	NUS1 pseudogene 4	NUS1
ENSG00000258300.2	NUTF2P2	nuclear transport factor 2 pseudogene 2	NUTF2
ENSG00000234790.1	NUTF2P4	nuclear transport factor 2 pseudogene 4	NUTF2
ENSG00000259710.1	NUTF2P6	nuclear transport factor 2 pseudogene 6	NUTF2
ENSG00000229324.1	NUTF2P7	nuclear transport factor 2 pseudogene 7	NUTF2
ENSG00000270654.1	NUTF2P8	nuclear transport factor 2 pseudogene 8	NUTF2
ENSG00000226693.1	NXNP1	nucleoredoxin pseudogene 1	NXN
ENSG00000255982.1	NXPE2P1	neurexophilin and PC-esterase domain family member 2 pseudogene 1	NXPE2
ENSG00000214823.3	NXT1P1	nuclear transport factor 2 like export factor 1 pseudogene 1	NXT1
ENSG00000226745.2	OAZ1P1	OAZ1 pseudogene 1	OAZ1
ENSG00000230847.4	OCLNP1	OCLN pseudogene 1	OCLN
ENSG00000225466.1	OFD1P10Y	OFD1 pseudogene 10 Y-linked	OFD1
ENSG00000237302.1	OFD1P11Y	OFD1 pseudogene 11 Y-linked	OFD1
ENSG00000232585.1	OFD1P12Y	OFD1 pseudogene 12 Y-linked	OFD1
ENSG00000225287.1	OFD1P13Y	OFD1 pseudogene 13 Y-linked	OFD1
ENSG00000234888.1	OFD1P15Y	OFD1 pseudogene 15 Y-linked	OFD1
ENSG00000277519.1	OFD1P16Y	OFD1 pseudogene 16 Y-linked	OFD1
ENSG00000228212.1	OFD1P17	OFD1 pseudogene 17	OFD1
ENSG00000235511.1	OFD1P18Y	OFD1 pseudogene 18 Y-linked	OFD1
ENSG00000226011.1	OFD1P1Y	OFD1 pseudogene 1 Y-linked	OFD1
ENSG00000226611.2	OFD1P2Y	OFD1 pseudogene 2 Y-linked	OFD1
ENSG00000231988.1	OFD1P3Y	OFD1 pseudogene 3 Y-linked	OFD1
ENSG00000229406.1	OFD1P4Y	OFD1 pseudogene 4 Y-linked	OFD1
ENSG00000240438.2	OFD1P5Y	OFD1 pseudogene 5 Y-linked	OFD1
ENSG00000238088.1	OFD1P7Y	OFD1 pseudogene 7 Y-linked	OFD1
ENSG00000231159.1	OFD1P8Y	OFD1 pseudogene 8 Y-linked	OFD1
ENSG00000230476.1	OFD1P9Y	OFD1 pseudogene 9 Y-linked	OFD1
ENSG00000231665.1	OGFOD1P1	2-oxoglutarate and iron dependent oxygenase domain containing 1 pseudogene 1	OGFOD1
ENSG00000182057.4	OGFRP1	opioid growth factor receptor pseudogene 1	OGFR
ENSG00000213790.2	OLA1P1	OLA1 pseudogene 1	OLA1
ENSG00000257966.1	OLA1P3	OLA1 pseudogene 3	OLA1
ENSG00000271389.1	OSBPL9P1	oxysterol binding protein like 9 pseudogene 1	OSBPL9
ENSG00000254677.1	OSBPL9P2	oxysterol binding protein like 9 pseudogene 2	OSBPL9
ENSG00000255070.1	OSBPL9P3	oxysterol binding protein like 9 pseudogene 3	OSBPL9
ENSG00000256420.1	OSBPL9P4	oxysterol binding protein like 9 pseudogene 4	OSBPL9
ENSG00000256285.1	OSBPL9P5	oxysterol binding protein like 9 pseudogene 5	OSBPL9
ENSG00000243775.2	OSTCP1	oligosaccharyltransferase complex subunit pseudogene 1	OSTC
ENSG00000225294.1	OSTCP2	oligosaccharyltransferase complex subunit pseudogene 2	OSTC
ENSG00000220924.4	OSTCP4	oligosaccharyltransferase complex subunit pseudogene 4	OSTC
ENSG00000234315.1	OSTCP5	oligosaccharyltransferase complex subunit pseudogene 5	OSTC
ENSG00000219790.3	OSTCP6	oligosaccharyltransferase complex subunit pseudogene 6	OSTC
ENSG00000226801.2	OSTCP8	oligosaccharyltransferase complex subunit pseudogene 8	OSTC
ENSG00000258244.1	OSTF1P1	osteoclast stimulating factor 1 pseudogene 1	OSTF1
ENSG00000257838.4	OTOAP1	OTOA pseudogene 1	OTOA
ENSG00000118976.5	OTUD4P1	OTUD4 pseudogene 1	OTUD4
ENSG00000234644.2	OTX2P1	OTX2 pseudogene 1	OTX2
ENSG00000227134.1	OTX2P2	OTX2 pseudogene 2	OTX2
ENSG00000237624.1	OXCT2P1	3-oxoacid CoA-transferase 2 pseudogene 1	OXCT2
ENSG00000206145.7	P2RX6P	purinergic receptor P2X 6 pseudogene	P2RX6
ENSG00000237828.1	PA2G4P1	proliferation-associated 2G4 pseudogene 1	PA2G4
ENSG00000235698.1	PA2G4P2	proliferation-associated 2G4 pseudogene 2	PA2G4
ENSG00000263405.1	PA2G4P3	proliferation-associated 2G4 pseudogene 3	PA2G4
ENSG00000230457.3	PA2G4P4	proliferation-associated 2G4 pseudogene 4	PA2G4
ENSG00000231799.2	PA2G4P6	proliferation-associated 2G4 pseudogene 6	PA2G4
ENSG00000231707.4	PABPC1P1	poly(A) binding protein cytoplasmic 1 pseudogene 1	PABPC1
ENSG00000239443.1	PABPC1P10	poly(A) binding protein cytoplasmic 1 pseudogene 10	PABPC1
ENSG00000228810.1	PABPC1P11	poly(A) binding protein cytoplasmic 1 pseudogene 11	PABPC1
ENSG00000225638.1	PABPC1P12	poly(A) binding protein cytoplasmic 1 pseudogene 12	PABPC1
ENSG00000260307.2	PABPC1P13	poly(A) binding protein cytoplasmic 1 pseudogene 13	PABPC1
ENSG00000198526.7	PABPC1P2	poly(A) binding protein cytoplasmic 1 pseudogene 2	PABPC1
ENSG00000230673.3	PABPC1P3	poly(A) binding protein cytoplasmic 1 pseudogene 3	PABPC1
ENSG00000255642.1	PABPC1P4	poly(A) binding protein cytoplasmic 1 pseudogene 4	PABPC1
ENSG00000270455.1	PABPC1P5	poly(A) binding protein cytoplasmic 1 pseudogene 5	PABPC1
ENSG00000227497.1	PABPC1P6	poly(A) binding protein cytoplasmic 1 pseudogene 6	PABPC1
ENSG00000250651.1	PABPC1P7	poly(A) binding protein cytoplasmic 1 pseudogene 7	PABPC1
ENSG00000228755.1	PABPC1P8	poly(A) binding protein cytoplasmic 1 pseudogene 8	PABPC1
ENSG00000229658.1	PABPC1P9	poly(A) binding protein cytoplasmic 1 pseudogene 9	PABPC1
ENSG00000224045.1	PAEPP1	progestagen associated endometrial protein pseudogene 1	PAEP
ENSG00000214354.3	PAFAH1B1P1	platelet activating factor acetylhydrolase 1b regulatory subunit 1 pseudogene 1	PAFAH1B1
ENSG00000226055.2	PAICSP1	phosphoribosylaminoimidazole carboxylase, phosphoribosylaminoimidazole succinocarboxamide synthetase pseudogene 1	PAICS
ENSG00000228595.1	PAICSP2	phosphoribosylaminoimidazole carboxylase, phosphoribosylaminoimidazole succinocarboxamide synthetase pseudogene 2	PAICS
ENSG00000226840.1	PAICSP3	phosphoribosylaminoimidazole carboxylase, phosphoribosylaminoimidazole succinocarboxamide synthetase pseudogene 3	PAICS
ENSG00000254244.1	PAICSP4	phosphoribosylaminoimidazole carboxylase, phosphoribosylaminoimidazole succinocarboxamide synthetase pseudogene 4	PAICS
ENSG00000229877.1	PAICSP5	phosphoribosylaminoimidazole carboxylase, phosphoribosylaminoimidazole succinocarboxamide synthetase pseudogene 5	PAICS
ENSG00000241136.1	PAICSP6	phosphoribosylaminoimidazole carboxylase, phosphoribosylaminoimidazole succinocarboxamide synthetase pseudogene 6	PAICS
ENSG00000232293.2	PAICSP7	phosphoribosylaminoimidazole carboxylase, phosphoribosylaminoimidazole succinocarboxamide synthetase pseudogene 7	PAICS
ENSG00000233892.1	PAIP1P1	poly(A) binding protein interacting protein 1 pseudogene 1	PAIP1
ENSG00000239883.7	PARGP1	poly(ADP-ribose) glycohydrolase pseudogene 1	PARG
ENSG00000227105.1	PARP1P1	poly(ADP-ribose) polymerase 1 pseudogene 1	PARP1
ENSG00000258995.1	PARP1P2	poly(ADP-ribose) polymerase 1 pseudogene 2	PARP1
ENSG00000237917.1	PARP4P1	poly(ADP-ribose) polymerase family member 4 pseudogene 1	PARP4
ENSG00000224976.2	PARP4P2	poly(ADP-ribose) polymerase family member 4 pseudogene 2	PARP4
ENSG00000249263.2	PARP4P3	poly(ADP-ribose) polymerase family member 4 pseudogene 3	PARP4
ENSG00000225533.1	PAWRP1	pro-apoptotic WT1 regulator pseudogene 1	PAWR
ENSG00000244171.4	PBX2P1	PBX homeobox 2 pseudogene 1	PBX2
ENSG00000235701.1	PCBP2P1	poly(rC) binding protein 2 pseudogene 1	PCBP2
ENSG00000248826.2	PCBP2P3	poly(rC) binding protein 2 pseudogene 3	PCBP2
ENSG00000225510.2	PCDH8P1	protocadherin 8 pseudogene 1	PCDH8
ENSG00000226061.1	PCMTD1P1	protein-L-isoaspartate (D-aspartate) O-methyltransferase domain containing 1 pseudogene 1	PCMTD1
ENSG00000260087.1	PCMTD1P2	protein-L-isoaspartate (D-aspartate) O-methyltransferase domain containing 1 pseudogene 2	PCMTD1
ENSG00000234800.2	PCMTD1P3	protein-L-isoaspartate (D-aspartate) O-methyltransferase domain containing 1 pseudogene 3	PCMTD1
ENSG00000249065.2	PCNAP1	proliferating cell nuclear antigen pseudogene 1	PCNA
ENSG00000214009.2	PCNAP3	proliferating cell nuclear antigen pseudogene 3	PCNA
ENSG00000254544.1	PCNAP4	proliferating cell nuclear antigen pseudogene 4	PCNA
ENSG00000258359.1	PCNPP1	PEST containing nuclear protein pseudogene 1	PCNP
ENSG00000225856.2	PCNPP2	PEST containing nuclear protein pseudogene 2	PCNP
ENSG00000213344.2	PCNPP3	PEST containing nuclear protein pseudogene 3	PCNP
ENSG00000237089.2	PCNPP4	PEST containing nuclear protein pseudogene 4	PCNP
ENSG00000177197.7	PCNPP5	PEST containing nuclear protein pseudogene 5	PCNP
ENSG00000255909.1	PDCD5P1	programmed cell death 5 pseudogene 1	PDCD5
ENSG00000251107.1	PDCD5P2	programmed cell death 5 pseudogene 2	PDCD5
ENSG00000275325.3	PDCD6IPP1	PDCD6IP pseudogene 1	PDCD6IP
ENSG00000261377.4	PDCD6IPP2	PDCD6IP pseudogene 2	PDCD6IP
ENSG00000228610.1	PDCL2P1	PDCL2 pseudogene 1	PDCL2
ENSG00000255058.1	PDCL2P2	PDCL2 pseudogene 2	PDCL2
ENSG00000226301.3	PDCL3P1	PDCL3 pseudogene 1	PDCL3
ENSG00000214286.2	PDCL3P3	PDCL3 pseudogene 3	PDCL3
ENSG00000244119.1	PDCL3P4	PDCL3 pseudogene 4	PDCL3
ENSG00000213089.4	PDCL3P5	PDCL3 pseudogene 5	PDCL3
ENSG00000224255.2	PDCL3P6	PDCL3 pseudogene 6	PDCL3
ENSG00000256777.1	PDCL3P7	PDCL3 pseudogene 7	PDCL3
ENSG00000229828.2	PDE4DIPP1	phosphodiesterase 4D interacting protein pseudogene 1	PDE4DIP
ENSG00000270772.1	PDHA1P1	PDHA1 pseudogene 1	PDHA1
ENSG00000180867.10	PDIA3P1	protein disulfide isomerase family A member 3 pseudogene 1	PDIA3
ENSG00000270788.1	PDLIM1P1	PDZ and LIM domain 1 pseudogene 1	PDLIM1
ENSG00000265881.1	PDLIM1P2	PDZ and LIM domain 1 pseudogene 2	PDLIM1
ENSG00000264172.1	PDLIM1P3	PDZ and LIM domain 1 pseudogene 3	PDLIM1
ENSG00000249274.1	PDLIM1P4	PDZ and LIM domain 1 pseudogene 4	PDLIM1
ENSG00000182347.10	PDSS1P1	decaprenyl diphosphate synthase subunit 1 pseudogene 1	PDSS1
ENSG00000224637.1	PDSS1P2	decaprenyl diphosphate synthase subunit 1 pseudogene 2	PDSS1
ENSG00000215859.7	PDZK1P1	PDZ domain containing 1 pseudogene 1	PDZK1
ENSG00000259059.1	PEBP1P1	phosphatidylethanolamine binding protein 1 pseudogene 1	PEBP1
ENSG00000270532.1	PEBP1P2	phosphatidylethanolamine binding protein 1 pseudogene 2	PEBP1
ENSG00000236278.2	PEBP1P3	phosphatidylethanolamine binding protein 1 pseudogene 3	PEBP1
ENSG00000271077.1	PER3P1	PER3 pseudogene 1	PER3
ENSG00000248191.1	PES1P1	pescadillo ribosomal biogenesis factor 1 pseudogene 1	PES1
ENSG00000229268.1	PES1P2	pescadillo ribosomal biogenesis factor 1 pseudogene 2	PES1
ENSG00000215418.2	PEX12P1	peroxisomal biogenesis factor 12 pseudogene 1	PEX12
ENSG00000233328.3	PFN1P1	profilin 1 pseudogene 1	PFN1
ENSG00000176378.8	PFN1P10	profilin 1 pseudogene 10	PFN1
ENSG00000213061.2	PFN1P11	profilin 1 pseudogene 11	PFN1
ENSG00000226028.2	PFN1P12	profilin 1 pseudogene 12	PFN1
ENSG00000270392.2	PFN1P2	profilin 1 pseudogene 2	PFN1
ENSG00000234367.1	PFN1P3	profilin 1 pseudogene 3	PFN1
ENSG00000225080.1	PFN1P4	profilin 1 pseudogene 4	PFN1
ENSG00000227212.3	PFN1P6	profilin 1 pseudogene 6	PFN1
ENSG00000244371.2	PFN1P8	profilin 1 pseudogene 8	PFN1
ENSG00000227205.4	PFN1P9	profilin 1 pseudogene 9	PFN1
ENSG00000248271.1	PGAM1P1	phosphoglycerate mutase 1 pseudogene 1	PGAM1
ENSG00000220515.2	PGAM1P10	phosphoglycerate mutase 1 pseudogene 10	PGAM1
ENSG00000233623.2	PGAM1P11	phosphoglycerate mutase 1 pseudogene 11	PGAM1
ENSG00000250825.1	PGAM1P12	phosphoglycerate mutase 1 pseudogene 12	PGAM1
ENSG00000248838.2	PGAM1P13	phosphoglycerate mutase 1 pseudogene 13	PGAM1
ENSG00000225639.1	PGAM1P2	phosphoglycerate mutase 1 pseudogene 2	PGAM1
ENSG00000230274.1	PGAM1P3	phosphoglycerate mutase 1 pseudogene 3	PGAM1
ENSG00000214041.4	PGAM1P4	phosphoglycerate mutase 1 pseudogene 4	PGAM1
ENSG00000257150.2	PGAM1P5	phosphoglycerate mutase 1 pseudogene 5	PGAM1
ENSG00000224464.2	PGAM1P6	phosphoglycerate mutase 1 pseudogene 6	PGAM1
ENSG00000213997.3	PGAM1P7	phosphoglycerate mutase 1 pseudogene 7	PGAM1
ENSG00000255200.1	PGAM1P8	phosphoglycerate mutase 1 pseudogene 8	PGAM1
ENSG00000249255.1	PGAM1P9	phosphoglycerate mutase 1 pseudogene 9	PGAM1
ENSG00000215197.4	PGAM4P1	phosphoglycerate mutase family member 4 pseudogene 1	PGAM4
ENSG00000248488.2	PGAM4P2	phosphoglycerate mutase family member 4 pseudogene 2	PGAM4
ENSG00000253224.1	PGAM5P1	PGAM family member 5, mitochondrial serine/threonine protein phosphatase pseudogene 1	PGAM5
ENSG00000244273.1	PGBD4P1	piggyBac transposable element derived 4 pseudogene 1	PGBD4
ENSG00000277708.1	PGBD4P2	piggyBac transposable element derived 4 pseudogene 2	PGBD4
ENSG00000249834.3	PGBD4P3	piggyBac transposable element derived 4 pseudogene 3	PGBD4
ENSG00000248877.2	PGBD4P4	piggyBac transposable element derived 4 pseudogene 4	PGBD4
ENSG00000225136.1	PGBD4P5	piggyBac transposable element derived 4 pseudogene 5	PGBD4
ENSG00000226064.1	PGBD4P6	piggyBac transposable element derived 4 pseudogene 6	PGBD4
ENSG00000229332.2	PGBD4P8	piggyBac transposable element derived 4 pseudogene 8	PGBD4
ENSG00000265273.1	PGDP1	phosphogluconate dehydrogenase pseudogene 1	PGD
ENSG00000213667.3	PGGT1BP1	protein geranylgeranyltransferase type I subunit beta pseudogene 1	PGGT1B
ENSG00000214584.3	PGGT1BP2	protein geranylgeranyltransferase type I subunit beta pseudogene 2	PGGT1B
ENSG00000213290.4	PGK1P2	phosphoglycerate kinase 1, pseudogene 2	PGK1
ENSG00000277778.1	PGM5P2	phosphoglucomutase 5 pseudogene 2	PGM5
ENSG00000225398.2	PGM5P4	phosphoglucomutase 5 pseudogene 4	PGM5
ENSG00000270300.1	PHACTR2P1	phosphatase and actin regulator 2 pseudogene 1	PHACTR2
ENSG00000232728.1	PHB2P1	prohibitin 2 pseudogene 1	PHB2
ENSG00000213091.2	PHBP1	prohibitin pseudogene 1	PHB
ENSG00000232665.2	PHBP10	prohibitin pseudogene 10	PHB
ENSG00000227621.1	PHBP11	prohibitin pseudogene 11	PHB
ENSG00000230585.2	PHBP12	prohibitin pseudogene 12	PHB
ENSG00000234835.1	PHBP13	prohibitin pseudogene 13	PHB
ENSG00000248913.1	PHBP14	prohibitin pseudogene 14	PHB
ENSG00000262648.1	PHBP15	prohibitin pseudogene 15	PHB
ENSG00000227593.2	PHBP16	prohibitin pseudogene 16	PHB
ENSG00000257885.1	PHBP18	prohibitin pseudogene 18	PHB
ENSG00000257246.1	PHBP19	prohibitin pseudogene 19	PHB
ENSG00000254512.1	PHBP2	prohibitin pseudogene 2	PHB
ENSG00000271072.1	PHBP20	prohibitin pseudogene 20	PHB
ENSG00000260326.1	PHBP21	prohibitin pseudogene 21	PHB
ENSG00000228121.1	PHBP3	prohibitin pseudogene 3	PHB
ENSG00000230251.1	PHBP4	prohibitin pseudogene 4	PHB
ENSG00000233523.1	PHBP5	prohibitin pseudogene 5	PHB
ENSG00000213711.3	PHBP7	prohibitin pseudogene 7	PHB
ENSG00000240471.1	PHBP8	prohibitin pseudogene 8	PHB
ENSG00000230224.1	PHBP9	prohibitin pseudogene 9	PHB
ENSG00000179899.8	PHC1P1	polyhomeotic homolog 1 pseudogene 1	PHC1
ENSG00000226057.5	PHF2P2	PHD finger protein 2 pseudogene 2	PHF2
ENSG00000232882.1	PHKA1P1	phosphorylase kinase regulatory subunit alpha 1 pseudogene	PHKA1
ENSG00000226262.1	PHKBP1	phosphorylase kinase regulatory subunit beta pseudogene 1	PHKB
ENSG00000258467.1	PHKBP2	phosphorylase kinase regulatory subunit beta pseudogene 2	PHKB
ENSG00000226075.2	PHKG1P1	phosphorylase kinase catalytic subunit gamma 1 pseudogene 1	PHKG1
ENSG00000228645.2	PHKG1P2	phosphorylase kinase catalytic subunit gamma 1 pseudogene 2	PHKG1
ENSG00000229508.2	PHKG1P4	phosphorylase kinase catalytic subunit gamma 1 pseudogene 4	PHKG1
ENSG00000274602.3	PI4KAP1	phosphatidylinositol 4-kinase alpha pseudogene 1	PI4KA
ENSG00000183506.15	PI4KAP2	phosphatidylinositol 4-kinase alpha pseudogene 2	PI4KA
ENSG00000233686.3	PIEZO1P1	piezo type mechanosensitive ion channel component 1 pseudogene 1	PIEZO1
ENSG00000237121.1	PIEZO1P2	piezo type mechanosensitive ion channel component 1 pseudogene 2	PIEZO1
ENSG00000213713.3	PIGCP1	phosphatidylinositol glycan anchor biosynthesis class C pseudogene 1	PIGC
ENSG00000229626.1	PIGCP2	phosphatidylinositol glycan anchor biosynthesis class C pseudogene 2	PIGC
ENSG00000253869.1	PIGFP1	phosphatidylinositol glycan anchor biosynthesis class F pseudogene 1	PIGF
ENSG00000234881.1	PIGFP2	phosphatidylinositol glycan anchor biosynthesis class F pseudogene 2	PIGF
ENSG00000227592.1	PIGFP3	phosphatidylinositol glycan anchor biosynthesis class F pseudogene 3	PIGF
ENSG00000259657.1	PIGHP1	phosphatidylinositol glycan anchor biosynthesis class H pseudogene 1	PIGH
ENSG00000234204.1	PIGPP2	phosphatidylinositol glycan anchor biosynthesis class P pseudogene 2	PIGP
ENSG00000228958.1	PIGPP3	phosphatidylinositol glycan anchor biosynthesis class P pseudogene 3	PIGP
ENSG00000265564.1	PIGPP4	phosphatidylinositol glycan anchor biosynthesis class P pseudogene 4	PIGP
ENSG00000227104.3	PIGQP1	phosphatidylinositol glycan anchor biosynthesis class Q pseudogene 1	PIGQ
ENSG00000224437.2	PIGUP1	phosphatidylinositol glycan anchor biosynthesis class U pseudogene 1	PIGU
ENSG00000231610.1	PIK3CDP1	phosphatidylinositol-4,5-bisphosphate 3-kinase catalytic subunit delta pseudogene 1	PIK3CD
ENSG00000226261.1	PIMREGP1	PIMREG pseudogene 1	PIMREG
ENSG00000216425.4	PIMREGP2	PIMREG pseudogene 2	PIMREG
ENSG00000217653.1	PIMREGP3	PIMREG pseudogene 3	PIMREG
ENSG00000248340.2	PIMREGP4	PIMREG pseudogene 4	PIMREG
ENSG00000229359.2	PIN1P1	peptidylprolyl cis/trans isomerase, NIMA-interacting 1 pseudogene 1	PIN1
ENSG00000227973.1	PIN4P1	peptidylprolyl cis/trans isomerase, NIMA-interacting 4 pseudogene 1	PIN4
ENSG00000244257.5	PKD1P1	polycystin 1, transient receptor potential channel interacting pseudogene 1	PKD1
ENSG00000254681.5	PKD1P5	polycystin 1, transient receptor potential channel interacting pseudogene 5	PKD1
ENSG00000250251.5	PKD1P6	polycystin 1, transient receptor potential channel interacting pseudogene 6	PKD1
ENSG00000236480.1	PKMP1	pyruvate kinase M1/2 pseudogene 1	PKM
ENSG00000235892.1	PKMP2	pyruvate kinase M1/2 pseudogene 2	PKM
ENSG00000220563.1	PKMP3	pyruvate kinase M1/2 pseudogene 3	PKM
ENSG00000215057.4	PKMP5	pyruvate kinase M1/2 pseudogene 5	PKM
ENSG00000229670.2	PKP4P1	plakophilin 4 pseudogene 1	PKP4
ENSG00000224680.4	PLA2G12AP1	phospholipase A2 group XIIA pseudogene 1	PLA2G12A
ENSG00000225221.1	PLA2G12AP2	phospholipase A2 group XIIA pseudogene 2	PLA2G12A
ENSG00000214100.7	PLAC9P1	placenta associated 9 pseudogene 1	PLAC9
[truncated: 914 more rows]
